# Supplementary material for: The crystal engineering of radiation-sensitive diacetylene cocrystals and salts
Source: Chem Sci. 2020 Jul 20;11(30):8025–35. doi: 10.1039/d0sc02540b (PMC8163068; doi:10.1039/d0sc02540b)
Supplement: SC-011-D0SC02540B-s002 [file SC-011-D0SC02540B-s002.cif]

# Electronic Supplementary Material (ESI) for Chemical Science.
# This journal is © The Royal Society of Chemistry 2020

####################################################################### 
# 
# This file contains crystal structure data downloaded from the 
# Cambridge Structural Database (CSD) hosted by the Cambridge 
# Crystallographic Data Centre (CCDC).
# 
# Full information about CCDC data access policies and citation 
# guidelines are available at http://www.ccdc.cam.ac.uk/access/V1 
# 
# Audit and citation data items may have been added by the CCDC. 
# Please retain this information to preserve the provenance of 
# this file and to allow appropriate attribution of the data. 
# 
#######################################################################

data_1_8_20srv004a
_database_code_depnum_ccdc_archive 'CCDC 2000830'
loop_
_audit_author_name
_audit_author_address
'Dmitry Yufit'
;Durham University
United Kingdom
;
_audit_update_record             
;
2020-05-04 deposited with the CCDC.	2020-07-20 downloaded from the CCDC.
;
_audit_creation_date             2020-02-03
_audit_creation_method           
;
Olex2 1.3-beta
(compiled Nov 21 2019 18:26:39 for OlexSys, GUI svn.r6003)
;
_shelx_SHELXL_version_number     2017/1
loop_
_audit_author_email
d.s.yufit@durham.ac.uk
_chemical_name_common            ?
_chemical_name_systematic        ?
_chemical_formula_moiety         'C25 H41 O2, C4 H12 N'
_chemical_formula_sum            'C29 H53 N O2'
_chemical_formula_weight         447.72
_chemical_absolute_configuration unk
_chemical_melting_point          ?
loop_
_atom_type_symbol
_atom_type_description
_atom_type_scat_dispersion_real
_atom_type_scat_dispersion_imag
_atom_type_scat_source
C C 0.0181 0.0091 'International Tables Vol C Tables 4.2.6.8 and 6.1.1.4'
H H 0.0000 0.0000 'International Tables Vol C Tables 4.2.6.8 and 6.1.1.4'
N N 0.0311 0.0180 'International Tables Vol C Tables 4.2.6.8 and 6.1.1.4'
O O 0.0492 0.0322 'International Tables Vol C Tables 4.2.6.8 and 6.1.1.4'

_shelx_space_group_comment       
;
The symmetry employed for this shelxl refinement is uniquely defined
by the following loop, which should always be used as a source of
symmetry information in preference to the above space-group names.
They are only intended as comments.
;
_space_group_crystal_system      monoclinic
_space_group_IT_number           4
_space_group_name_H-M_alt        'P 1 21 1'
_space_group_name_Hall           'P 2yb'
loop_
_space_group_symop_operation_xyz
'x, y, z'
'-x, y+1/2, -z'

_cell_length_a                   4.5997(3)
_cell_length_b                   56.635(4)
_cell_length_c                   5.5074(4)
_cell_angle_alpha                90
_cell_angle_beta                 99.223(4)
_cell_angle_gamma                90
_cell_volume                     1416.16(17)
_cell_formula_units_Z            2
_cell_measurement_reflns_used    2344
_cell_measurement_temperature    120.0
_cell_measurement_theta_max      68.79
_cell_measurement_theta_min      3.12
_shelx_estimated_absorpt_T_max   0.990
_shelx_estimated_absorpt_T_min   0.893
_exptl_absorpt_coefficient_mu    0.483
_exptl_absorpt_correction_T_max  1.0000
_exptl_absorpt_correction_T_min  0.7971
_exptl_absorpt_correction_type   multi-scan
_exptl_absorpt_process_details   
;
SADABS-2016/2 (Bruker,2016/2) was used for absorption correction.
wR2(int) was 0.0911 before and 0.0693 after correction.
The Ratio of minimum to maximum transmission is 0.7971.
The \l/2 correction factor is Not present.
;
_exptl_absorpt_special_details   ?
_exptl_crystal_colour            'clear blue'
_exptl_crystal_colour_lustre     clear
_exptl_crystal_colour_primary    blue
_exptl_crystal_density_diffrn    1.050
_exptl_crystal_density_meas      ?
_exptl_crystal_density_method    ?
_exptl_crystal_description       plank
_exptl_crystal_F_000             500
_exptl_crystal_size_max          0.24
_exptl_crystal_size_mid          0.09
_exptl_crystal_size_min          0.02
_exptl_transmission_factor_max   ?
_exptl_transmission_factor_min   ?
_diffrn_reflns_av_R_equivalents  0.1008
_diffrn_reflns_av_unetI/netI     0.1311
_diffrn_reflns_Laue_measured_fraction_full 0.978
_diffrn_reflns_Laue_measured_fraction_max 0.970
_diffrn_reflns_limit_h_max       5
_diffrn_reflns_limit_h_min       -4
_diffrn_reflns_limit_k_max       68
_diffrn_reflns_limit_k_min       -69
_diffrn_reflns_limit_l_max       6
_diffrn_reflns_limit_l_min       -6
_diffrn_reflns_number            14017
_diffrn_reflns_point_group_measured_fraction_full 0.905
_diffrn_reflns_point_group_measured_fraction_max 0.889
_diffrn_reflns_theta_full        67.679
_diffrn_reflns_theta_max         69.996
_diffrn_reflns_theta_min         3.121
_diffrn_ambient_temperature      120.0
_diffrn_detector                 'Bruker PHOTON 100 CMOS'
_diffrn_detector_area_resol_mean 10.4
_diffrn_detector_type            'CMOS sensor'
_diffrn_measured_fraction_theta_full 0.978
_diffrn_measured_fraction_theta_max 0.970
_diffrn_measurement_device       '3-circle diffractometer'
_diffrn_measurement_device_type  D8Venture
_diffrn_measurement_method       '\f and \w scans'
_diffrn_radiation_monochromator  'focusing mirrors'
_diffrn_radiation_probe          X-ray
_diffrn_radiation_type           'Cu K\a'
_diffrn_radiation_wavelength     1.54178
_diffrn_source                   'microfocus sealed X-ray tube'
_diffrn_source_current           1.0
_diffrn_source_power             0.05
_diffrn_source_type              'Incoatec I\mS microsource'
_diffrn_source_voltage           50.0
_diffrn_standards_number         0
_reflns_Friedel_coverage         0.814
_reflns_Friedel_fraction_full    0.830
_reflns_Friedel_fraction_max     0.807
_reflns_number_gt                2440
_reflns_number_total             4784
_reflns_special_details          
;
 Reflections were merged by SHELXL according to the crystal
 class for the calculation of statistics and refinement.
 
 _reflns_Friedel_fraction is defined as the number of unique
 Friedel pairs measured divided by the number that would be
 possible theoretically, ignoring centric projections and
 systematic absences.
;
_reflns_threshold_expression     'I > 2\s(I)'
_computing_bruker_data_scaling   'SADABS V2012/1 (Bruker AXS Inc.)'
_computing_cell_refinement       'SAINT v8.40A (Bruker AXS, 2019)'
_computing_data_collection       'APEX3 v.2017.3_0 (Bruker AXS, 2017)'
_computing_data_reduction        'SAINT v8.40A (Bruker AXS, 2019)'
_computing_molecular_graphics    'Olex2 1.3-beta (Dolomanov et al., 2009)'
_computing_publication_material  'Olex2 1.3-beta (Dolomanov et al., 2009)'
_computing_structure_refinement  'SHELXL 2017/1 (Sheldrick, 2015)'
_computing_structure_solution    'XS  (Sheldrick, 2008)'
_refine_diff_density_max         0.216
_refine_diff_density_min         -0.181
_refine_diff_density_rms         0.052
_refine_ls_abs_structure_details 
;
 Flack x determined using 749 quotients [(I+)-(I-)]/[(I+)+(I-)]
 (Parsons, Flack and Wagner, Acta Cryst. B69 (2013) 249-259).
;
_refine_ls_abs_structure_Flack   0.1(6)
_refine_ls_extinction_coef       .
_refine_ls_extinction_method     none
_refine_ls_goodness_of_fit_ref   1.045
_refine_ls_hydrogen_treatment    constr
_refine_ls_matrix_type           full
_refine_ls_number_parameters     292
_refine_ls_number_reflns         4784
_refine_ls_number_restraints     1
_refine_ls_R_factor_all          0.1647
_refine_ls_R_factor_gt           0.0894
_refine_ls_restrained_S_all      1.045
_refine_ls_shift/su_max          0.000
_refine_ls_shift/su_mean         0.000
_refine_ls_structure_factor_coef Fsqd
_refine_ls_weighting_details     
'w=1/[\s^2^(Fo^2^)+(0.0890P)^2^+0.8900P] where P=(Fo^2^+2Fc^2^)/3'
_refine_ls_weighting_scheme      calc
_refine_ls_wR_factor_gt          0.2105
_refine_ls_wR_factor_ref         0.2497
_refine_special_details          ?
_olex2_refinement_description    
;
1. Fixed Uiso
 At 1.2 times of:
  All C(H,H) groups, All N(H,H,H) groups
 At 1.5 times of:
  All C(H,H,H) groups
2.a Secondary CH2 refined with riding coordinates:
 C2(H2A,H2B), C3(H3A,H3B), C4(H4A,H4B), C5(H5A,H5B), C6(H6A,H6B), C7(H7A,H7B),
 C8(H8A,H8B), C9(H9A,H9B), C14(H14A,H14B), C15(H15A,H15B), C16(H16A,H16B),
 C17(H17A,H17B), C18(H18A,H18B), C19(H19A,H19B), C20(H20A,H20B), C21(H21A,H21B),
  C22(H22A,H22B), C23(H23A,H23B), C24(H24A,H24B), C26(H26A,H26B), C27(H27A,
 H27B), C28(H28A,H28B)
2.b Idealised Me refined as rotating group:
 C25(H25A,H25B,H25C), N1(H1A,H1B,H1C), C29(H29A,H29B,H29C)
;
_atom_sites_solution_hydrogens   geom
_atom_sites_solution_primary     direct
_atom_sites_solution_secondary   ?
loop_
_atom_site_label
_atom_site_type_symbol
_atom_site_fract_x
_atom_site_fract_y
_atom_site_fract_z
_atom_site_U_iso_or_equiv
_atom_site_adp_type
_atom_site_occupancy
_atom_site_site_symmetry_order
_atom_site_calc_flag
_atom_site_refinement_flags_posn
_atom_site_refinement_flags_adp
_atom_site_refinement_flags_occupancy
_atom_site_disorder_assembly
_atom_site_disorder_group
O1 O 0.2503(13) 0.46740(12) 2.4676(11) 0.0500(16) Uani 1 1 d . . . . .
O2 O -0.0456(15) 0.45610(11) 2.1325(11) 0.0541(17) Uani 1 1 d . . . . .
C1 C 0.152(2) 0.46921(17) 2.2430(18) 0.046(2) Uani 1 1 d . . . . .
C2 C 0.292(2) 0.48786(17) 2.0943(16) 0.049(2) Uani 1 1 d . . . . .
H2A H 0.422112 0.498092 2.210449 0.059 Uiso 1 1 calc R U . . .
H2B H 0.416775 0.479690 1.989920 0.059 Uiso 1 1 calc R U . . .
C3 C 0.071(2) 0.50344(15) 1.9305(17) 0.046(2) Uani 1 1 d . . . . .
H3A H -0.064313 0.493324 1.817585 0.056 Uiso 1 1 calc R U . . .
H3B H -0.047372 0.512351 2.034375 0.056 Uiso 1 1 calc R U . . .
C4 C 0.222(2) 0.52067(15) 1.7810(17) 0.045(2) Uani 1 1 d . . . . .
H4A H 0.350034 0.511733 1.685005 0.054 Uiso 1 1 calc R U . . .
H4B H 0.350313 0.531256 1.894806 0.054 Uiso 1 1 calc R U . . .
C5 C 0.008(2) 0.53559(15) 1.6057(16) 0.041(2) Uani 1 1 d . . . . .
H5A H -0.126057 0.524962 1.497776 0.049 Uiso 1 1 calc R U . . .
H5B H -0.112725 0.545080 1.702782 0.049 Uiso 1 1 calc R U . . .
C6 C 0.1558(19) 0.55209(17) 1.4462(16) 0.044(2) Uani 1 1 d . . . . .
H6A H 0.277905 0.542612 1.349887 0.053 Uiso 1 1 calc R U . . .
H6B H 0.289223 0.562789 1.554074 0.053 Uiso 1 1 calc R U . . .
C7 C -0.061(2) 0.56711(16) 1.2672(17) 0.046(2) Uani 1 1 d . . . . .
H7A H -0.198065 0.556462 1.161905 0.055 Uiso 1 1 calc R U . . .
H7B H -0.179221 0.576980 1.363312 0.055 Uiso 1 1 calc R U . . .
C8 C 0.089(2) 0.58294(16) 1.1050(17) 0.046(2) Uani 1 1 d . . . . .
H8A H 0.195230 0.573011 0.999793 0.055 Uiso 1 1 calc R U . . .
H8B H 0.236937 0.592763 1.210045 0.055 Uiso 1 1 calc R U . . .
C9 C -0.124(2) 0.59907(16) 0.9413(17) 0.047(2) Uani 1 1 d . . . . .
H9A H -0.280121 0.589293 0.845366 0.057 Uiso 1 1 calc R U . . .
H9B H -0.219389 0.609772 1.046940 0.057 Uiso 1 1 calc R U . . .
C10 C 0.014(2) 0.61301(16) 0.7743(19) 0.050(3) Uani 1 1 d . . . . .
C11 C 0.134(2) 0.62419(19) 0.6305(19) 0.052(3) Uani 1 1 d . . . . .
C12 C 0.267(2) 0.63692(18) 0.4671(19) 0.051(2) Uani 1 1 d . . . . .
C13 C 0.386(2) 0.64777(18) 0.3239(17) 0.050(3) Uani 1 1 d . . . . .
C14 C 0.527(2) 0.66189(16) 0.1495(19) 0.052(3) Uani 1 1 d . . . . .
H14A H 0.619072 0.651032 0.043016 0.062 Uiso 1 1 calc R U . . .
H14B H 0.686344 0.671523 0.243754 0.062 Uiso 1 1 calc R U . . .
C15 C 0.3169(19) 0.67814(17) -0.0120(16) 0.044(2) Uani 1 1 d . . . . .
H15A H 0.214250 0.688252 0.093918 0.053 Uiso 1 1 calc R U . . .
H15B H 0.166364 0.668465 -0.115941 0.053 Uiso 1 1 calc R U . . .
C16 C 0.470(2) 0.69382(16) -0.1773(17) 0.047(2) Uani 1 1 d . . . . .
H16A H 0.586451 0.683767 -0.273373 0.057 Uiso 1 1 calc R U . . .
H16B H 0.609031 0.704434 -0.073244 0.057 Uiso 1 1 calc R U . . .
C17 C 0.253(2) 0.70890(16) -0.3568(16) 0.041(2) Uani 1 1 d . . . . .
H17A H 0.121079 0.698243 -0.466672 0.049 Uiso 1 1 calc R U . . .
H17B H 0.128854 0.718254 -0.260926 0.049 Uiso 1 1 calc R U . . .
C18 C 0.4038(19) 0.72562(15) -0.5133(16) 0.041(2) Uani 1 1 d . . . . .
H18A H 0.526710 0.716299 -0.610214 0.049 Uiso 1 1 calc R U . . .
H18B H 0.536039 0.736273 -0.403723 0.049 Uiso 1 1 calc R U . . .
C19 C 0.187(2) 0.74043(16) -0.6879(16) 0.043(2) Uani 1 1 d . . . . .
H19A H 0.064665 0.749768 -0.590771 0.051 Uiso 1 1 calc R U . . .
H19B H 0.054424 0.729757 -0.796862 0.051 Uiso 1 1 calc R U . . .
C20 C 0.339(2) 0.75740(16) -0.8483(17) 0.046(2) Uani 1 1 d . . . . .
H20A H 0.469195 0.768252 -0.739611 0.055 Uiso 1 1 calc R U . . .
H20B H 0.463467 0.748102 -0.943895 0.055 Uiso 1 1 calc R U . . .
C21 C 0.120(2) 0.77190(17) -1.0252(16) 0.045(2) Uani 1 1 d . . . . .
H21A H -0.005759 0.761106 -1.137985 0.054 Uiso 1 1 calc R U . . .
H21B H -0.008789 0.780840 -0.930366 0.054 Uiso 1 1 calc R U . . .
C22 C 0.273(2) 0.78907(16) -1.1755(17) 0.048(2) Uani 1 1 d . . . . .
H22A H 0.407402 0.780119 -1.264785 0.058 Uiso 1 1 calc R U . . .
H22B H 0.393755 0.800127 -1.062129 0.058 Uiso 1 1 calc R U . . .
C23 C 0.059(2) 0.80337(15) -1.3616(17) 0.046(2) Uani 1 1 d . . . . .
H23A H -0.063739 0.792294 -1.473226 0.055 Uiso 1 1 calc R U . . .
H23B H -0.073259 0.812495 -1.271962 0.055 Uiso 1 1 calc R U . . .
C24 C 0.209(2) 0.82016(17) -1.5139(18) 0.054(3) Uani 1 1 d . . . . .
H24A H 0.342241 0.810988 -1.603066 0.064 Uiso 1 1 calc R U . . .
H24B H 0.333004 0.831169 -1.401810 0.064 Uiso 1 1 calc R U . . .
C25 C 0.000(2) 0.83460(17) -1.7005(19) 0.060(3) Uani 1 1 d . . . . .
H25A H -0.109803 0.823979 -1.822388 0.090 Uiso 1 1 calc R U . . .
H25B H 0.114410 0.845765 -1.783484 0.090 Uiso 1 1 calc R U . . .
H25C H -0.137329 0.843311 -1.615365 0.090 Uiso 1 1 calc R U . . .
N1 N -0.2246(16) 0.44747(13) 1.6567(14) 0.048(2) Uani 1 1 d . . . . .
H1A H -0.138084 0.451691 1.810827 0.058 Uiso 1 1 calc R U . . .
H1B H -0.396568 0.455527 1.615476 0.058 Uiso 1 1 calc R U . . .
H1C H -0.101673 0.450976 1.547654 0.058 Uiso 1 1 calc R U . . .
C26 C -0.285(2) 0.42190(17) 1.6502(17) 0.053(3) Uani 1 1 d . . . . .
H26A H -0.419488 0.418271 1.768738 0.064 Uiso 1 1 calc R U . . .
H26B H -0.098357 0.413320 1.703959 0.064 Uiso 1 1 calc R U . . .
C27 C -0.424(2) 0.41287(17) 1.3948(17) 0.056(3) Uani 1 1 d . . . . .
H27A H -0.604179 0.422088 1.336054 0.068 Uiso 1 1 calc R U . . .
H27B H -0.284012 0.415499 1.278131 0.068 Uiso 1 1 calc R U . . .
C28 C -0.501(3) 0.38716(18) 1.3957(18) 0.067(3) Uani 1 1 d . . . . .
H28A H -0.318805 0.378003 1.450352 0.080 Uiso 1 1 calc R U . . .
H28B H -0.634657 0.384542 1.517079 0.080 Uiso 1 1 calc R U . . .
C29 C -0.644(3) 0.3779(2) 1.1524(19) 0.083(4) Uani 1 1 d . . . . .
H29A H -0.502616 0.378165 1.037149 0.125 Uiso 1 1 calc R U . . .
H29B H -0.813691 0.387896 1.088547 0.125 Uiso 1 1 calc R U . . .
H29C H -0.710976 0.361717 1.171496 0.125 Uiso 1 1 calc R U . . .

loop_
_atom_site_aniso_label
_atom_site_aniso_U_11
_atom_site_aniso_U_22
_atom_site_aniso_U_33
_atom_site_aniso_U_23
_atom_site_aniso_U_13
_atom_site_aniso_U_12
O1 0.046(4) 0.068(4) 0.035(4) 0.001(3) 0.003(3) 0.001(3)
O2 0.064(4) 0.054(4) 0.042(4) 0.001(3) 0.000(3) -0.013(3)
C1 0.051(6) 0.047(6) 0.042(6) 0.000(5) 0.011(5) 0.006(5)
C2 0.049(6) 0.055(6) 0.041(6) 0.004(5) 0.001(5) -0.002(5)
C3 0.050(6) 0.048(6) 0.037(5) 0.000(4) -0.007(5) 0.002(5)
C4 0.041(6) 0.047(6) 0.050(6) -0.003(5) 0.009(5) -0.001(4)
C5 0.039(5) 0.046(5) 0.035(5) 0.000(4) 0.000(4) -0.004(4)
C6 0.044(6) 0.052(6) 0.038(5) -0.001(5) 0.007(4) -0.002(5)
C7 0.052(6) 0.047(5) 0.040(6) 0.004(5) 0.009(5) -0.003(5)
C8 0.052(6) 0.047(6) 0.038(6) 0.008(4) 0.006(5) 0.000(5)
C9 0.048(6) 0.056(6) 0.036(5) 0.011(5) 0.003(5) -0.005(5)
C10 0.045(6) 0.048(6) 0.050(6) 0.007(5) -0.009(5) 0.001(5)
C11 0.052(6) 0.053(6) 0.047(6) -0.002(5) -0.003(5) 0.000(5)
C12 0.051(6) 0.063(7) 0.040(5) 0.001(5) 0.007(5) 0.007(5)
C13 0.051(6) 0.064(7) 0.037(6) -0.003(5) 0.010(5) 0.004(5)
C14 0.045(6) 0.054(6) 0.059(7) 0.005(5) 0.017(5) 0.005(5)
C15 0.037(6) 0.063(6) 0.032(5) 0.001(5) 0.003(4) -0.004(5)
C16 0.043(6) 0.064(6) 0.036(6) 0.004(5) 0.012(4) -0.005(5)
C17 0.041(5) 0.053(5) 0.028(5) 0.001(4) 0.005(4) -0.001(5)
C18 0.036(5) 0.050(6) 0.037(5) 0.005(4) 0.007(4) 0.000(4)
C19 0.036(6) 0.058(6) 0.033(5) 0.005(4) 0.002(4) -0.001(4)
C20 0.040(6) 0.053(6) 0.044(6) 0.001(5) 0.007(5) 0.000(5)
C21 0.042(6) 0.065(6) 0.028(5) 0.003(5) 0.004(4) 0.004(5)
C22 0.042(6) 0.054(6) 0.048(6) 0.005(5) 0.004(5) 0.000(5)
C23 0.040(5) 0.051(6) 0.042(5) -0.001(5) -0.006(4) 0.002(4)
C24 0.054(7) 0.053(6) 0.051(6) 0.003(5) 0.000(5) 0.003(5)
C25 0.063(7) 0.055(6) 0.058(7) 0.010(5) -0.004(6) -0.003(5)
N1 0.039(4) 0.061(5) 0.042(4) -0.001(4) -0.001(3) 0.001(4)
C26 0.056(7) 0.060(7) 0.042(6) 0.010(5) 0.003(5) -0.002(5)
C27 0.071(7) 0.058(6) 0.037(6) -0.003(5) -0.002(5) -0.001(5)
C28 0.086(9) 0.052(6) 0.057(7) 0.005(5) -0.001(6) -0.009(6)
C29 0.114(11) 0.062(8) 0.063(8) -0.009(6) -0.018(8) -0.009(7)

_geom_special_details            
;
 All esds (except the esd in the dihedral angle between two l.s. planes)
 are estimated using the full covariance matrix.  The cell esds are taken
 into account individually in the estimation of esds in distances, angles
 and torsion angles; correlations between esds in cell parameters are only
 used when they are defined by crystal symmetry.  An approximate (isotropic)
 treatment of cell esds is used for estimating esds involving l.s. planes.
;
loop_
_geom_bond_atom_site_label_1
_geom_bond_atom_site_label_2
_geom_bond_distance
_geom_bond_site_symmetry_2
_geom_bond_publ_flag
O1 C1 1.252(10) . ?
O2 C1 1.252(11) . ?
C1 C2 1.540(12) . ?
C2 H2A 0.9900 . ?
C2 H2B 0.9900 . ?
C2 C3 1.526(12) . ?
C3 H3A 0.9900 . ?
C3 H3B 0.9900 . ?
C3 C4 1.515(12) . ?
C4 H4A 0.9900 . ?
C4 H4B 0.9900 . ?
C4 C5 1.521(12) . ?
C5 H5A 0.9900 . ?
C5 H5B 0.9900 . ?
C5 C6 1.515(12) . ?
C6 H6A 0.9900 . ?
C6 H6B 0.9900 . ?
C6 C7 1.541(12) . ?
C7 H7A 0.9900 . ?
C7 H7B 0.9900 . ?
C7 C8 1.509(12) . ?
C8 H8A 0.9900 . ?
C8 H8B 0.9900 . ?
C8 C9 1.525(12) . ?
C9 H9A 0.9900 . ?
C9 H9B 0.9900 . ?
C9 C10 1.436(13) . ?
C10 C11 1.214(14) . ?
C11 C12 1.371(14) . ?
C12 C13 1.200(13) . ?
C13 C14 1.477(14) . ?
C14 H14A 0.9900 . ?
C14 H14B 0.9900 . ?
C14 C15 1.516(12) . ?
C15 H15A 0.9900 . ?
C15 H15B 0.9900 . ?
C15 C16 1.523(12) . ?
C16 H16A 0.9900 . ?
C16 H16B 0.9900 . ?
C16 C17 1.546(12) . ?
C17 H17A 0.9900 . ?
C17 H17B 0.9900 . ?
C17 C18 1.521(11) . ?
C18 H18A 0.9900 . ?
C18 H18B 0.9900 . ?
C18 C19 1.521(11) . ?
C19 H19A 0.9900 . ?
C19 H19B 0.9900 . ?
C19 C20 1.546(12) . ?
C20 H20A 0.9900 . ?
C20 H20B 0.9900 . ?
C20 C21 1.524(12) . ?
C21 H21A 0.9900 . ?
C21 H21B 0.9900 . ?
C21 C22 1.520(12) . ?
C22 H22A 0.9900 . ?
C22 H22B 0.9900 . ?
C22 C23 1.532(11) . ?
C23 H23A 0.9900 . ?
C23 H23B 0.9900 . ?
C23 C24 1.507(13) . ?
C24 H24A 0.9900 . ?
C24 H24B 0.9900 . ?
C24 C25 1.527(12) . ?
C25 H25A 0.9800 . ?
C25 H25B 0.9800 . ?
C25 H25C 0.9800 . ?
N1 H1A 0.9100 . ?
N1 H1B 0.9100 . ?
N1 H1C 0.9100 . ?
N1 C26 1.474(11) . ?
C26 H26A 0.9900 . ?
C26 H26B 0.9900 . ?
C26 C27 1.536(12) . ?
C27 H27A 0.9900 . ?
C27 H27B 0.9900 . ?
C27 C28 1.499(13) . ?
C28 H28A 0.9900 . ?
C28 H28B 0.9900 . ?
C28 C29 1.490(13) . ?
C29 H29A 0.9800 . ?
C29 H29B 0.9800 . ?
C29 H29C 0.9800 . ?

loop_
_geom_angle_atom_site_label_1
_geom_angle_atom_site_label_2
_geom_angle_atom_site_label_3
_geom_angle
_geom_angle_site_symmetry_1
_geom_angle_site_symmetry_3
_geom_angle_publ_flag
O1 C1 C2 117.7(9) . . ?
O2 C1 O1 123.5(9) . . ?
O2 C1 C2 118.8(8) . . ?
C1 C2 H2A 108.6 . . ?
C1 C2 H2B 108.6 . . ?
H2A C2 H2B 107.6 . . ?
C3 C2 C1 114.5(8) . . ?
C3 C2 H2A 108.6 . . ?
C3 C2 H2B 108.6 . . ?
C2 C3 H3A 109.2 . . ?
C2 C3 H3B 109.2 . . ?
H3A C3 H3B 107.9 . . ?
C4 C3 C2 112.0(8) . . ?
C4 C3 H3A 109.2 . . ?
C4 C3 H3B 109.2 . . ?
C3 C4 H4A 108.9 . . ?
C3 C4 H4B 108.9 . . ?
C3 C4 C5 113.4(7) . . ?
H4A C4 H4B 107.7 . . ?
C5 C4 H4A 108.9 . . ?
C5 C4 H4B 108.9 . . ?
C4 C5 H5A 108.8 . . ?
C4 C5 H5B 108.8 . . ?
H5A C5 H5B 107.7 . . ?
C6 C5 C4 114.0(8) . . ?
C6 C5 H5A 108.8 . . ?
C6 C5 H5B 108.8 . . ?
C5 C6 H6A 108.7 . . ?
C5 C6 H6B 108.7 . . ?
C5 C6 C7 114.0(7) . . ?
H6A C6 H6B 107.6 . . ?
C7 C6 H6A 108.7 . . ?
C7 C6 H6B 108.7 . . ?
C6 C7 H7A 108.9 . . ?
C6 C7 H7B 108.9 . . ?
H7A C7 H7B 107.7 . . ?
C8 C7 C6 113.3(8) . . ?
C8 C7 H7A 108.9 . . ?
C8 C7 H7B 108.9 . . ?
C7 C8 H8A 108.9 . . ?
C7 C8 H8B 108.9 . . ?
C7 C8 C9 113.2(8) . . ?
H8A C8 H8B 107.8 . . ?
C9 C8 H8A 108.9 . . ?
C9 C8 H8B 108.9 . . ?
C8 C9 H9A 108.9 . . ?
C8 C9 H9B 108.9 . . ?
H9A C9 H9B 107.7 . . ?
C10 C9 C8 113.6(8) . . ?
C10 C9 H9A 108.9 . . ?
C10 C9 H9B 108.9 . . ?
C11 C10 C9 178.0(11) . . ?
C10 C11 C12 179.4(12) . . ?
C13 C12 C11 179.0(11) . . ?
C12 C13 C14 178.0(11) . . ?
C13 C14 H14A 108.8 . . ?
C13 C14 H14B 108.8 . . ?
C13 C14 C15 113.9(8) . . ?
H14A C14 H14B 107.7 . . ?
C15 C14 H14A 108.8 . . ?
C15 C14 H14B 108.8 . . ?
C14 C15 H15A 109.0 . . ?
C14 C15 H15B 109.0 . . ?
C14 C15 C16 113.0(7) . . ?
H15A C15 H15B 107.8 . . ?
C16 C15 H15A 109.0 . . ?
C16 C15 H15B 109.0 . . ?
C15 C16 H16A 109.0 . . ?
C15 C16 H16B 109.0 . . ?
C15 C16 C17 113.0(7) . . ?
H16A C16 H16B 107.8 . . ?
C17 C16 H16A 109.0 . . ?
C17 C16 H16B 109.0 . . ?
C16 C17 H17A 108.9 . . ?
C16 C17 H17B 108.9 . . ?
H17A C17 H17B 107.7 . . ?
C18 C17 C16 113.5(7) . . ?
C18 C17 H17A 108.9 . . ?
C18 C17 H17B 108.9 . . ?
C17 C18 H18A 109.0 . . ?
C17 C18 H18B 109.0 . . ?
C17 C18 C19 112.9(7) . . ?
H18A C18 H18B 107.8 . . ?
C19 C18 H18A 109.0 . . ?
C19 C18 H18B 109.0 . . ?
C18 C19 H19A 108.9 . . ?
C18 C19 H19B 108.9 . . ?
C18 C19 C20 113.2(7) . . ?
H19A C19 H19B 107.8 . . ?
C20 C19 H19A 108.9 . . ?
C20 C19 H19B 108.9 . . ?
C19 C20 H20A 109.0 . . ?
C19 C20 H20B 109.0 . . ?
H20A C20 H20B 107.8 . . ?
C21 C20 C19 112.9(7) . . ?
C21 C20 H20A 109.0 . . ?
C21 C20 H20B 109.0 . . ?
C20 C21 H21A 109.2 . . ?
C20 C21 H21B 109.2 . . ?
H21A C21 H21B 107.9 . . ?
C22 C21 C20 112.2(8) . . ?
C22 C21 H21A 109.2 . . ?
C22 C21 H21B 109.2 . . ?
C21 C22 H22A 108.8 . . ?
C21 C22 H22B 108.8 . . ?
C21 C22 C23 113.6(8) . . ?
H22A C22 H22B 107.7 . . ?
C23 C22 H22A 108.8 . . ?
C23 C22 H22B 108.8 . . ?
C22 C23 H23A 108.8 . . ?
C22 C23 H23B 108.8 . . ?
H23A C23 H23B 107.7 . . ?
C24 C23 C22 113.9(8) . . ?
C24 C23 H23A 108.8 . . ?
C24 C23 H23B 108.8 . . ?
C23 C24 H24A 108.6 . . ?
C23 C24 H24B 108.6 . . ?
C23 C24 C25 114.7(8) . . ?
H24A C24 H24B 107.6 . . ?
C25 C24 H24A 108.6 . . ?
C25 C24 H24B 108.6 . . ?
C24 C25 H25A 109.5 . . ?
C24 C25 H25B 109.5 . . ?
C24 C25 H25C 109.5 . . ?
H25A C25 H25B 109.5 . . ?
H25A C25 H25C 109.5 . . ?
H25B C25 H25C 109.5 . . ?
H1A N1 H1B 109.5 . . ?
H1A N1 H1C 109.5 . . ?
H1B N1 H1C 109.5 . . ?
C26 N1 H1A 109.5 . . ?
C26 N1 H1B 109.5 . . ?
C26 N1 H1C 109.5 . . ?
N1 C26 H26A 108.9 . . ?
N1 C26 H26B 108.9 . . ?
N1 C26 C27 113.5(8) . . ?
H26A C26 H26B 107.7 . . ?
C27 C26 H26A 108.9 . . ?
C27 C26 H26B 108.9 . . ?
C26 C27 H27A 109.1 . . ?
C26 C27 H27B 109.1 . . ?
H27A C27 H27B 107.8 . . ?
C28 C27 C26 112.6(8) . . ?
C28 C27 H27A 109.1 . . ?
C28 C27 H27B 109.1 . . ?
C27 C28 H28A 108.7 . . ?
C27 C28 H28B 108.7 . . ?
H28A C28 H28B 107.6 . . ?
C29 C28 C27 114.1(9) . . ?
C29 C28 H28A 108.7 . . ?
C29 C28 H28B 108.7 . . ?
C28 C29 H29A 109.5 . . ?
C28 C29 H29B 109.5 . . ?
C28 C29 H29C 109.5 . . ?
H29A C29 H29B 109.5 . . ?
H29A C29 H29C 109.5 . . ?
H29B C29 H29C 109.5 . . ?

loop_
_geom_hbond_atom_site_label_D
_geom_hbond_atom_site_label_H
_geom_hbond_atom_site_label_A
_geom_hbond_distance_DH
_geom_hbond_distance_HA
_geom_hbond_distance_DA
_geom_hbond_angle_DHA
_geom_hbond_site_symmetry_A
_geom_hbond_publ_flag
N1 H1A O2 0.91 1.77 2.663(10) 165.7 . yes

loop_
_geom_torsion_atom_site_label_1
_geom_torsion_atom_site_label_2
_geom_torsion_atom_site_label_3
_geom_torsion_atom_site_label_4
_geom_torsion
_geom_torsion_site_symmetry_1
_geom_torsion_site_symmetry_2
_geom_torsion_site_symmetry_3
_geom_torsion_site_symmetry_4
_geom_torsion_publ_flag
O1 C1 C2 C3 -132.1(9) . . . . ?
O2 C1 C2 C3 50.7(12) . . . . ?
C1 C2 C3 C4 -177.5(8) . . . . ?
C2 C3 C4 C5 177.0(8) . . . . ?
C3 C4 C5 C6 -177.2(8) . . . . ?
C4 C5 C6 C7 179.6(8) . . . . ?
C5 C6 C7 C8 -178.4(8) . . . . ?
C6 C7 C8 C9 -175.8(8) . . . . ?
C7 C8 C9 C10 -175.9(8) . . . . ?
C13 C14 C15 C16 175.8(8) . . . . ?
C14 C15 C16 C17 175.3(8) . . . . ?
C15 C16 C17 C18 176.9(8) . . . . ?
C16 C17 C18 C19 -179.7(8) . . . . ?
C17 C18 C19 C20 -179.8(7) . . . . ?
C18 C19 C20 C21 179.2(8) . . . . ?
C19 C20 C21 C22 178.1(7) . . . . ?
C20 C21 C22 C23 178.1(8) . . . . ?
C21 C22 C23 C24 -179.1(8) . . . . ?
C22 C23 C24 C25 -179.9(8) . . . . ?
N1 C26 C27 C28 -176.4(9) . . . . ?
C26 C27 C28 C29 178.2(11) . . . . ?

_iucr_refine_instructions_details 
;
TITL 20srv004A in P21 #4
REM reset to P21 #4
CELL 1.54178 4.5997 56.6354 5.5074 90 99.2232 90
ZERR 2 0.0003 0.0039 0.0004 0 0.0038 0
LATT -1
SYMM -X,0.5+Y,-Z
SFAC C H N O
UNIT 58 106 2 4

L.S. 9
PLAN  12
SIZE 0.02 0.09 0.24
TEMP -153
CONF
HTAB N1 O2
BOND $h
fmap 2 53
acta 
OMIT -2 140
OMIT 1 0 2
OMIT 1 0 3
WGHT 0.089 0.89
FVAR 0.23565
REM <olex2.extras>
REM <HklSrc "%.\\20srv004A.hkl">
REM </olex2.extras>

O1    4     0.25027  0.46740  2.46763  11.00000  0.04603  0.06808  0.03478 =
 0.00099  0.00327  0.00149 
O2    4    -0.04559  0.45610  2.13247  11.00000  0.06395  0.05400  0.04160 =
 0.00062  0.00021 -0.01324 
C1    1     0.15155  0.46921  2.24296  11.00000  0.05105  0.04703  0.04225 =
 0.00029  0.01073  0.00565 
C2    1     0.29200  0.48786  2.09432  11.00000  0.04917  0.05497  0.04062 =
 0.00401  0.00093 -0.00236 
AFIX 23
H2a   2     0.42211  0.49809  2.21045  11.00000 -1.20000 
H2b   2     0.41678  0.47969  1.98992  11.00000 -1.20000 
AFIX 0
C3    1     0.07134  0.50344  1.93051  11.00000  0.04951  0.04791  0.03721 =
 -0.00025 -0.00701  0.00232 
AFIX 23
H3a   2    -0.06431  0.49332  1.81759  11.00000 -1.20000 
H3b   2    -0.04737  0.51235  2.03437  11.00000 -1.20000 
AFIX 0
C4    1     0.22240  0.52067  1.78104  11.00000  0.04052  0.04664  0.04963 =
 -0.00261  0.00909 -0.00095 
AFIX 23
H4a   2     0.35003  0.51173  1.68500  11.00000 -1.20000 
H4b   2     0.35031  0.53126  1.89481  11.00000 -1.20000 
AFIX 0
C5    1     0.00833  0.53560  1.60567  11.00000  0.03932  0.04604  0.03489 =
 0.00013  0.00010 -0.00351 
AFIX 23
H5a   2    -0.12606  0.52496  1.49778  11.00000 -1.20000 
H5b   2    -0.11273  0.54508  1.70278  11.00000 -1.20000 
AFIX 0
C6    1     0.15581  0.55209  1.44616  11.00000  0.04367  0.05158  0.03785 =
 -0.00133  0.00738 -0.00225 
AFIX 23
H6a   2     0.27791  0.54261  1.34989  11.00000 -1.20000 
H6b   2     0.28922  0.56279  1.55407  11.00000 -1.20000 
AFIX 0
C7    1    -0.06106  0.56711  1.26719  11.00000  0.05207  0.04702  0.03978 =
 0.00427  0.00855 -0.00275 
AFIX 23
H7a   2    -0.19806  0.55646  1.16191  11.00000 -1.20000 
H7b   2    -0.17922  0.57698  1.36331  11.00000 -1.20000 
AFIX 0
C8    1     0.08922  0.58294  1.10501  11.00000  0.05244  0.04665  0.03767 =
 0.00839  0.00596 -0.00031 
AFIX 23
H8a   2     0.19523  0.57301  0.99979  11.00000 -1.20000 
H8b   2     0.23694  0.59276  1.21005  11.00000 -1.20000 
AFIX 0
C9    1    -0.12398  0.59907  0.94133  11.00000  0.04843  0.05641  0.03567 =
 0.01080  0.00253 -0.00503 
AFIX 23
H9a   2    -0.28012  0.58929  0.84537  11.00000 -1.20000 
H9b   2    -0.21939  0.60977  1.04694  11.00000 -1.20000 
AFIX 0
C10   1     0.01410  0.61301  0.77427  11.00000  0.04493  0.04816  0.04991 =
 0.00687 -0.00923  0.00082 
C11   1     0.13436  0.62419  0.63046  11.00000  0.05216  0.05310  0.04707 =
 -0.00235 -0.00266  0.00049 
C12   1     0.26717  0.63692  0.46712  11.00000  0.05051  0.06270  0.03951 =
 0.00095  0.00733  0.00700 
C13   1     0.38631  0.64777  0.32388  11.00000  0.05072  0.06432  0.03718 =
 -0.00348  0.01005  0.00417 
C14   1     0.52730  0.66190  0.14952  11.00000  0.04482  0.05369  0.05930 =
 0.00548  0.01688  0.00519 
AFIX 23
H14a  2     0.61907  0.65103  0.04301  11.00000 -1.20000 
H14b  2     0.68634  0.67152  0.24375  11.00000 -1.20000 
AFIX 0
C15   1     0.31693  0.67814 -0.01203  11.00000  0.03688  0.06273  0.03171 =
 0.00108  0.00313 -0.00426 
AFIX 23
H15a  2     0.21425  0.68825  0.09392  11.00000 -1.20000 
H15b  2     0.16636  0.66847 -0.11594  11.00000 -1.20000 
AFIX 0
C16   1     0.47027  0.69382 -0.17730  11.00000  0.04269  0.06432  0.03632 =
 0.00373  0.01160 -0.00476 
AFIX 23
H16a  2     0.58645  0.68377 -0.27337  11.00000 -1.20000 
H16b  2     0.60903  0.70443 -0.07324  11.00000 -1.20000 
AFIX 0
C17   1     0.25273  0.70891 -0.35678  11.00000  0.04110  0.05323  0.02791 =
 0.00143  0.00543 -0.00064 
AFIX 23
H17a  2     0.12108  0.69824 -0.46667  11.00000 -1.20000 
H17b  2     0.12885  0.71825 -0.26093  11.00000 -1.20000 
AFIX 0
C18   1     0.40382  0.72562 -0.51327  11.00000  0.03632  0.05030  0.03655 =
 0.00508  0.00651 -0.00046 
AFIX 23
H18a  2     0.52671  0.71630 -0.61021  11.00000 -1.20000 
H18b  2     0.53604  0.73627 -0.40372  11.00000 -1.20000 
AFIX 0
C19   1     0.18711  0.74043 -0.68795  11.00000  0.03621  0.05775  0.03306 =
 0.00492  0.00151 -0.00095 
AFIX 23
H19a  2     0.06467  0.74977 -0.59077  11.00000 -1.20000 
H19b  2     0.05442  0.72976 -0.79686  11.00000 -1.20000 
AFIX 0
C20   1     0.33885  0.75740 -0.84828  11.00000  0.04040  0.05284  0.04390 =
 0.00065  0.00740  0.00040 
AFIX 23
H20a  2     0.46919  0.76825 -0.73961  11.00000 -1.20000 
H20b  2     0.46347  0.74810 -0.94390  11.00000 -1.20000 
AFIX 0
C21   1     0.12018  0.77190 -1.02518  11.00000  0.04171  0.06523  0.02816 =
 0.00289  0.00370  0.00432 
AFIX 23
H21a  2    -0.00576  0.76111 -1.13799  11.00000 -1.20000 
H21b  2    -0.00879  0.78084 -0.93037  11.00000 -1.20000 
AFIX 0
C22   1     0.27276  0.78907 -1.17551  11.00000  0.04190  0.05382  0.04755 =
 0.00496  0.00355  0.00017 
AFIX 23
H22a  2     0.40740  0.78012 -1.26479  11.00000 -1.20000 
H22b  2     0.39376  0.80013 -1.06213  11.00000 -1.20000 
AFIX 0
C23   1     0.05939  0.80337 -1.36165  11.00000  0.03984  0.05130  0.04183 =
 -0.00055 -0.00557  0.00190 
AFIX 23
H23a  2    -0.06374  0.79229 -1.47323  11.00000 -1.20000 
H23b  2    -0.07326  0.81249 -1.27196  11.00000 -1.20000 
AFIX 0
C24   1     0.20948  0.82016 -1.51389  11.00000  0.05434  0.05284  0.05089 =
 0.00268 -0.00029  0.00292 
AFIX 23
H24a  2     0.34224  0.81099 -1.60307  11.00000 -1.20000 
H24b  2     0.33300  0.83117 -1.40181  11.00000 -1.20000 
AFIX 0
C25   1     0.00047  0.83460 -1.70050  11.00000  0.06337  0.05478  0.05791 =
 0.01043 -0.00355 -0.00349 
AFIX 137
H25a  2    -0.10980  0.82398 -1.82239  11.00000 -1.50000 
H25b  2     0.11441  0.84576 -1.78348  11.00000 -1.50000 
H25c  2    -0.13733  0.84331 -1.61537  11.00000 -1.50000 
AFIX 0

N1    3    -0.22457  0.44747  1.65665  11.00000  0.03867  0.06135  0.04187 =
 -0.00077 -0.00092  0.00108 
AFIX 137
H1a   2    -0.13808  0.45169  1.81083  11.00000 -1.20000 
H1b   2    -0.39657  0.45553  1.61548  11.00000 -1.20000 
H1c   2    -0.10167  0.45098  1.54765  11.00000 -1.20000 
AFIX 0
C26   1    -0.28510  0.42190  1.65017  11.00000  0.05603  0.06007  0.04221 =
 0.00992  0.00322 -0.00210 
AFIX 23
H26a  2    -0.41949  0.41827  1.76874  11.00000 -1.20000 
H26b  2    -0.09836  0.41332  1.70396  11.00000 -1.20000 
AFIX 0
C27   1    -0.42371  0.41287  1.39477  11.00000  0.07088  0.05776  0.03703 =
 -0.00272 -0.00230 -0.00121 
AFIX 23
H27a  2    -0.60418  0.42209  1.33605  11.00000 -1.20000 
H27b  2    -0.28401  0.41550  1.27813  11.00000 -1.20000 
AFIX 0
C28   1    -0.50083  0.38716  1.39566  11.00000  0.08643  0.05226  0.05691 =
 0.00476 -0.00134 -0.00914 
AFIX 23
H28a  2    -0.31881  0.37800  1.45035  11.00000 -1.20000 
H28b  2    -0.63466  0.38454  1.51708  11.00000 -1.20000 
AFIX 0
C29   1    -0.64430  0.37795  1.15240  11.00000  0.11430  0.06228  0.06332 =
 -0.00950 -0.01777 -0.00948 
AFIX 137
H29a  2    -0.50262  0.37816  1.03715  11.00000 -1.50000 
H29b  2    -0.81369  0.38790  1.08855  11.00000 -1.50000 
H29c  2    -0.71098  0.36172  1.17150  11.00000 -1.50000 
AFIX 0
HKLF 4

END
;

_olex2_submission_special_instructions 'No special instructions were received'
####################################################################### 
# 
# This file contains crystal structure data downloaded from the 
# Cambridge Structural Database (CSD) hosted by the Cambridge 
# Crystallographic Data Centre (CCDC).
# 
# Full information about CCDC data access policies and citation 
# guidelines are available at http://www.ccdc.cam.ac.uk/access/V1 
# 
# Audit and citation data items may have been added by the CCDC. 
# Please retain this information to preserve the provenance of 
# this file and to allow appropriate attribution of the data. 
# 
#######################################################################

data_12_4_18srv481
_database_code_depnum_ccdc_archive 'CCDC 2000833'
loop_
_audit_author_name
_audit_author_address
'Dmitry Yufit'
;Durham University
United Kingdom
;
_audit_update_record             
;
2020-05-04 deposited with the CCDC.	2020-07-20 downloaded from the CCDC.
;
_audit_creation_date             2018-11-26
_audit_creation_method           
;
Olex2 1.2-beta
(compiled 2018.05.29 svn.r3508 for OlexSys, GUI svn.r5506)
;
_shelx_SHELXL_version_number     2017/1
loop_
_audit_author_email
d.s.yufit@durham.ac.uk
_chemical_name_common            ?
_chemical_name_systematic        ?
_chemical_formula_moiety         'C25 H42 O2, C6 H5 N'
_chemical_formula_sum            'C31 H47 N O2'
_chemical_formula_weight         465.69
_chemical_melting_point          ?
loop_
_atom_type_symbol
_atom_type_description
_atom_type_scat_dispersion_real
_atom_type_scat_dispersion_imag
_atom_type_scat_source
C C 0.0033 0.0016 'International Tables Vol C Tables 4.2.6.8 and 6.1.1.4'
H H 0.0000 0.0000 'International Tables Vol C Tables 4.2.6.8 and 6.1.1.4'
N N 0.0061 0.0033 'International Tables Vol C Tables 4.2.6.8 and 6.1.1.4'
O O 0.0106 0.0060 'International Tables Vol C Tables 4.2.6.8 and 6.1.1.4'

_shelx_space_group_comment       
;
The symmetry employed for this shelxl refinement is uniquely defined
by the following loop, which should always be used as a source of
symmetry information in preference to the above space-group names.
They are only intended as comments.
;
_space_group_crystal_system      monoclinic
_space_group_IT_number           14
_space_group_name_H-M_alt        'P 1 21/c 1'
_space_group_name_Hall           '-P 2ybc'
loop_
_space_group_symop_operation_xyz
'x, y, z'
'-x, y+1/2, -z+1/2'
'-x, -y, -z'
'x, -y-1/2, z-1/2'

_cell_length_a                   5.4494(3)
_cell_length_b                   8.9235(5)
_cell_length_c                   57.441(3)
_cell_angle_alpha                90
_cell_angle_beta                 92.643(2)
_cell_angle_gamma                90
_cell_volume                     2790.2(3)
_cell_formula_units_Z            4
_cell_measurement_reflns_used    7852
_cell_measurement_temperature    120.0
_cell_measurement_theta_max      26.66
_cell_measurement_theta_min      2.31
_shelx_estimated_absorpt_T_max   0.985
_shelx_estimated_absorpt_T_min   0.976
_exptl_absorpt_coefficient_mu    0.067
_exptl_absorpt_correction_T_max  1.0000
_exptl_absorpt_correction_T_min  0.9046
_exptl_absorpt_correction_type   multi-scan
_exptl_absorpt_process_details   
'SADABS-2016/2 (Bruker,2016/2) was used for absorption correction. wR2(int) was 0.1196 before and 0.0500 after correction. The Ratio of minimum to maximum transmission is 0.9046. The \l/2 correction factor is Not present.'
_exptl_absorpt_special_details   ?
_exptl_crystal_colour            'clear colourless'
_exptl_crystal_colour_lustre     clear
_exptl_crystal_colour_primary    colourless
_exptl_crystal_density_diffrn    1.109
_exptl_crystal_density_meas      ?
_exptl_crystal_density_method    ?
_exptl_crystal_description       irregular
_exptl_crystal_F_000             1024
_exptl_crystal_size_max          0.36
_exptl_crystal_size_mid          0.31
_exptl_crystal_size_min          0.23
_exptl_transmission_factor_max   ?
_exptl_transmission_factor_min   ?
_diffrn_reflns_av_R_equivalents  0.0635
_diffrn_reflns_av_unetI/netI     0.0794
_diffrn_reflns_Laue_measured_fraction_full 0.999
_diffrn_reflns_Laue_measured_fraction_max 0.927
_diffrn_reflns_limit_h_max       7
_diffrn_reflns_limit_h_min       -7
_diffrn_reflns_limit_k_max       11
_diffrn_reflns_limit_k_min       -11
_diffrn_reflns_limit_l_max       77
_diffrn_reflns_limit_l_min       -74
_diffrn_reflns_number            34945
_diffrn_reflns_point_group_measured_fraction_full 0.999
_diffrn_reflns_point_group_measured_fraction_max 0.927
_diffrn_reflns_theta_full        25.242
_diffrn_reflns_theta_max         28.490
_diffrn_reflns_theta_min         2.130
_diffrn_ambient_temperature      120.0
_diffrn_detector                 'Bruker PHOTON 100 CMOS'
_diffrn_detector_area_resol_mean 10.4
_diffrn_detector_type            'CMOS sensor'
_diffrn_measured_fraction_theta_full 0.999
_diffrn_measured_fraction_theta_max 0.927
_diffrn_measurement_device       '3-circle diffractometer'
_diffrn_measurement_device_type  'Bruker D8 Venture'
_diffrn_measurement_method       '\f and \w scans'
_diffrn_radiation_monochromator  'focusing mirrors'
_diffrn_radiation_probe          X-ray
_diffrn_radiation_type           MoK\a
_diffrn_radiation_wavelength     0.71073
_diffrn_source                   'microfocus sealed X-ray tube'
_diffrn_source_type              'Incoatec I\mS microsource'
_diffrn_standards_number         0
_reflns_Friedel_coverage         0.000
_reflns_Friedel_fraction_full    .
_reflns_Friedel_fraction_max     .
_reflns_number_gt                3792
_reflns_number_total             6537
_reflns_special_details          
;
 Reflections were merged by SHELXL according to the crystal
 class for the calculation of statistics and refinement.
 
 _reflns_Friedel_fraction is defined as the number of unique
 Friedel pairs measured divided by the number that would be
 possible theoretically, ignoring centric projections and
 systematic absences.
;
_reflns_threshold_expression     'I > 2\s(I)'
_computing_bruker_data_scaling   'SADABS V2012/1 (Bruker AXS Inc.)'
_computing_cell_refinement       'SAINT V8.38A (Bruker AXS, 2016)'
_computing_data_collection       'APEX3 v.2017.3_0 (Bruker AXS, 2017)'
_computing_data_reduction        'SAINT v8.38A (Bruker AXS, 2016)'
_computing_molecular_graphics    'Olex2 (Dolomanov et al., 2009)'
_computing_publication_material  'Olex2 (Dolomanov et al., 2009)'
_computing_structure_refinement  'ShelXL (Sheldrick, 2015)'
_computing_structure_solution    'XS (Sheldrick, 2008)'
_refine_diff_density_max         0.200
_refine_diff_density_min         -0.285
_refine_diff_density_rms         0.046
_refine_ls_extinction_coef       .
_refine_ls_extinction_method     none
_refine_ls_goodness_of_fit_ref   1.034
_refine_ls_hydrogen_treatment    mixed
_refine_ls_matrix_type           full
_refine_ls_number_parameters     321
_refine_ls_number_reflns         6537
_refine_ls_number_restraints     1
_refine_ls_R_factor_all          0.1242
_refine_ls_R_factor_gt           0.0560
_refine_ls_restrained_S_all      1.034
_refine_ls_shift/su_max          0.001
_refine_ls_shift/su_mean         0.000
_refine_ls_structure_factor_coef Fsqd
_refine_ls_weighting_details     
'w=1/[\s^2^(Fo^2^)+(0.0530P)^2^+0.2900P] where P=(Fo^2^+2Fc^2^)/3'
_refine_ls_weighting_scheme      calc
_refine_ls_wR_factor_gt          0.1073
_refine_ls_wR_factor_ref         0.1255
_refine_special_details          ?
_olex2_refinement_description    
;
1. Fixed Uiso
 At 1.2 times of:
  All C(H) groups, All C(H,H) groups
 At 1.5 times of:
  All C(H,H,H) groups
2. Restrained distances
 C6S-C3S \\sim C6SA-C3S
 with sigma of 0.002
3. Others
 Fixed Sof: C6S(0.6) H6S(0.6) C6SA(0.4) H6SA(0.4)
4.a Secondary CH2 refined with riding coordinates:
 C2(H2A,H2B), C3(H3A,H3B), C4(H4A,H4B), C5(H5A,H5B), C6(H6A,H6B), C7(H7A,H7B),
 C8(H8A,H8B), C9(H9A,H9B), C14(H14A,H14B), C15(H15A,H15B), C16(H16A,H16B),
 C17(H17A,H17B), C18(H18A,H18B), C19(H19A,H19B), C20(H20A,H20B), C21(H21A,H21B),
  C22(H22A,H22B), C23(H23A,H23B), C24(H24A,H24B)
4.b Aromatic/amide H refined with riding coordinates:
 C1S(H1S), C2S(H2S), C4S(H4S), C5S(H5S), C6S(H6S), C6SA(H6SA)
4.c Idealised Me refined as rotating group:
 C25(H25A,H25B,H25C)
;
_atom_sites_solution_hydrogens   mixed
_atom_sites_solution_primary     direct
_atom_sites_solution_secondary   ?
loop_
_atom_site_label
_atom_site_type_symbol
_atom_site_fract_x
_atom_site_fract_y
_atom_site_fract_z
_atom_site_U_iso_or_equiv
_atom_site_adp_type
_atom_site_occupancy
_atom_site_site_symmetry_order
_atom_site_calc_flag
_atom_site_refinement_flags_posn
_atom_site_refinement_flags_adp
_atom_site_refinement_flags_occupancy
_atom_site_disorder_assembly
_atom_site_disorder_group
O1 O 2.1835(2) 1.44720(12) 0.55142(2) 0.0338(3) Uani 1 1 d . . . . .
O2 O 2.41340(19) 1.24568(12) 0.54472(2) 0.0307(3) Uani 1 1 d . . . . .
C1 C 2.2338(3) 1.30197(17) 0.55283(3) 0.0215(4) Uani 1 1 d . . . . .
C2 C 2.0414(3) 1.21932(16) 0.56566(3) 0.0216(4) Uani 1 1 d . . . . .
H2A H 1.879984 1.236683 0.557490 0.026 Uiso 1 1 calc R . . . .
H2B H 2.034029 1.262935 0.581456 0.026 Uiso 1 1 calc R . . . .
C3 C 2.0804(3) 1.05200(16) 0.56806(3) 0.0216(4) Uani 1 1 d . . . . .
H3A H 2.239487 1.033350 0.576596 0.026 Uiso 1 1 calc R . . . .
H3B H 2.089043 1.007247 0.552351 0.026 Uiso 1 1 calc R . . . .
C4 C 1.8765(3) 0.97564(16) 0.58089(3) 0.0220(4) Uani 1 1 d . . . . .
H4A H 1.870687 1.019397 0.596694 0.026 Uiso 1 1 calc R . . . .
H4B H 1.717332 0.997012 0.572547 0.026 Uiso 1 1 calc R . . . .
C5 C 1.9073(3) 0.80671(17) 0.58311(3) 0.0226(4) Uani 1 1 d . . . . .
H5A H 1.916244 0.763061 0.567322 0.027 Uiso 1 1 calc R . . . .
H5B H 2.064889 0.785271 0.591731 0.027 Uiso 1 1 calc R . . . .
C6 C 1.7006(3) 0.73075(16) 0.59553(3) 0.0239(4) Uani 1 1 d . . . . .
H6A H 1.542048 0.756799 0.587435 0.029 Uiso 1 1 calc R . . . .
H6B H 1.697828 0.770032 0.611633 0.029 Uiso 1 1 calc R . . . .
C7 C 1.7254(3) 0.56107(16) 0.59647(3) 0.0222(4) Uani 1 1 d . . . . .
H7A H 1.884849 0.535413 0.604433 0.027 Uiso 1 1 calc R . . . .
H7B H 1.727571 0.522122 0.580342 0.027 Uiso 1 1 calc R . . . .
C8 C 1.5210(3) 0.48275(16) 0.60899(3) 0.0221(4) Uani 1 1 d . . . . .
H8A H 1.361386 0.503933 0.600706 0.026 Uiso 1 1 calc R . . . .
H8B H 1.514366 0.523015 0.625006 0.026 Uiso 1 1 calc R . . . .
C9 C 1.5613(3) 0.31369(17) 0.61011(3) 0.0221(4) Uani 1 1 d . . . . .
H9A H 1.568954 0.274798 0.594022 0.027 Uiso 1 1 calc R . . . .
H9B H 1.722285 0.293886 0.618220 0.027 Uiso 1 1 calc R . . . .
C10 C 1.3715(3) 0.23070(17) 0.62202(2) 0.0222(4) Uani 1 1 d . . . . .
C11 C 1.2156(3) 0.16268(17) 0.63157(3) 0.0215(4) Uani 1 1 d . . . . .
C12 C 1.0359(3) 0.08417(17) 0.64273(2) 0.0216(4) Uani 1 1 d . . . . .
C13 C 0.8795(3) 0.01540(17) 0.65202(3) 0.0226(4) Uani 1 1 d . . . . .
C14 C 0.6907(3) -0.06721(17) 0.66411(3) 0.0251(4) Uani 1 1 d . . . . .
H14A H 0.767949 -0.155167 0.671985 0.030 Uiso 1 1 calc R . . . .
H14B H 0.566452 -0.104863 0.652427 0.030 Uiso 1 1 calc R . . . .
C15 C 0.5612(3) 0.02632(17) 0.68218(2) 0.0203(3) Uani 1 1 d . . . . .
H15A H 0.685916 0.071939 0.693072 0.024 Uiso 1 1 calc R . . . .
H15B H 0.469280 0.108557 0.674161 0.024 Uiso 1 1 calc R . . . .
C16 C 0.3847(3) -0.06687(16) 0.69594(2) 0.0204(3) Uani 1 1 d . . . . .
H16A H 0.479015 -0.144605 0.704794 0.024 Uiso 1 1 calc R . . . .
H16B H 0.268209 -0.118570 0.684907 0.024 Uiso 1 1 calc R . . . .
C17 C 0.2395(3) 0.02560(16) 0.71286(2) 0.0202(3) Uani 1 1 d . . . . .
H17A H 0.356144 0.082242 0.723241 0.024 Uiso 1 1 calc R . . . .
H17B H 0.137541 0.099269 0.703886 0.024 Uiso 1 1 calc R . . . .
C18 C 0.0737(3) -0.06788(16) 0.72774(2) 0.0199(3) Uani 1 1 d . . . . .
H18A H 0.175973 -0.140964 0.736799 0.024 Uiso 1 1 calc R . . . .
H18B H -0.041825 -0.125207 0.717341 0.024 Uiso 1 1 calc R . . . .
C19 C -0.0733(3) 0.02422(16) 0.74453(2) 0.0195(3) Uani 1 1 d . . . . .
H19A H 0.042209 0.083062 0.754710 0.023 Uiso 1 1 calc R . . . .
H19B H -0.177817 0.096003 0.735432 0.023 Uiso 1 1 calc R . . . .
C20 C -0.2356(3) -0.06906(16) 0.75974(2) 0.0204(3) Uani 1 1 d . . . . .
H20A H -0.130960 -0.139880 0.769006 0.025 Uiso 1 1 calc R . . . .
H20B H -0.349774 -0.128906 0.749566 0.025 Uiso 1 1 calc R . . . .
C21 C -0.3849(3) 0.02373(16) 0.77629(2) 0.0201(3) Uani 1 1 d . . . . .
H21A H -0.270906 0.085774 0.786137 0.024 Uiso 1 1 calc R . . . .
H21B H -0.492834 0.092583 0.766983 0.024 Uiso 1 1 calc R . . . .
C22 C -0.5429(3) -0.06909(16) 0.79207(2) 0.0222(4) Uani 1 1 d . . . . .
H22A H -0.655349 -0.132295 0.782253 0.027 Uiso 1 1 calc R . . . .
H22B H -0.434899 -0.136751 0.801593 0.027 Uiso 1 1 calc R . . . .
C23 C -0.6941(3) 0.02466(17) 0.80825(2) 0.0212(3) Uani 1 1 d . . . . .
H23A H -0.802357 0.091976 0.798701 0.025 Uiso 1 1 calc R . . . .
H23B H -0.581413 0.088297 0.817980 0.025 Uiso 1 1 calc R . . . .
C24 C -0.8516(3) -0.06697(18) 0.82418(3) 0.0266(4) Uani 1 1 d . . . . .
H24A H -0.743140 -0.131370 0.834217 0.032 Uiso 1 1 calc R . . . .
H24B H -0.960300 -0.133385 0.814520 0.032 Uiso 1 1 calc R . . . .
C25 C -1.0088(3) 0.02897(18) 0.83960(3) 0.0307(4) Uani 1 1 d . . . . .
H25A H -1.118058 0.092320 0.829799 0.046 Uiso 1 1 calc GR . . . .
H25B H -0.902187 0.092401 0.849656 0.046 Uiso 1 1 calc GR . . . .
H25C H -1.107169 -0.036113 0.849265 0.046 Uiso 1 1 calc GR . . . .
H1 H 2.319(4) 1.500(2) 0.5436(3) 0.071(7) Uiso 1 1 d . . . . .
N1 N 0.4957(2) 0.37068(14) 0.46759(2) 0.0234(3) Uani 1 1 d . . . . .
C1S C 0.3014(3) 0.4100(2) 0.47915(3) 0.0329(4) Uani 1 1 d . . . . .
H1S H 0.265313 0.513658 0.480511 0.039 Uiso 1 1 calc R . . . .
C2S C 0.1500(3) 0.3097(2) 0.48923(3) 0.0436(5) Uani 1 1 d . . . . .
H2S H 0.013918 0.344473 0.497461 0.052 Uiso 1 1 calc R . . . .
C3S C 0.1935(3) 0.1590(2) 0.48753(3) 0.0436(5) Uani 1 1 d D . . . .
C4S C 0.3946(4) 0.11569(19) 0.47513(3) 0.0403(5) Uani 1 1 d . . . . .
H4S H 0.431983 0.012578 0.473195 0.048 Uiso 1 1 calc R . . . .
C5S C 0.5389(3) 0.22437(18) 0.46571(3) 0.0288(4) Uani 1 1 d . . . . .
H5S H 0.676880 0.193418 0.457397 0.035 Uiso 1 1 calc R . . . .
C6S C -0.0004(5) 0.0752(3) 0.50078(5) 0.0203(6) Uani 0.6 1 d D . P A 1
H6S H -0.116221 0.126854 0.509699 0.024 Uiso 0.6 1 calc R . P A 1
C6SA C 0.0918(9) 0.0049(4) 0.49362(8) 0.0278(10) Uani 0.4 1 d D . P A 2
H6SA H 0.165670 -0.083209 0.487866 0.033 Uiso 0.4 1 calc R . P A 2

loop_
_atom_site_aniso_label
_atom_site_aniso_U_11
_atom_site_aniso_U_22
_atom_site_aniso_U_33
_atom_site_aniso_U_23
_atom_site_aniso_U_13
_atom_site_aniso_U_12
O1 0.0299(7) 0.0207(7) 0.0521(8) 0.0095(6) 0.0147(6) -0.0017(5)
O2 0.0253(6) 0.0286(7) 0.0392(7) 0.0051(6) 0.0110(5) 0.0010(5)
C1 0.0211(9) 0.0208(9) 0.0224(8) 0.0029(7) -0.0003(7) -0.0024(7)
C2 0.0202(8) 0.0192(9) 0.0258(8) 0.0018(7) 0.0052(7) -0.0017(7)
C3 0.0203(8) 0.0188(9) 0.0261(9) 0.0007(7) 0.0040(7) -0.0009(7)
C4 0.0220(8) 0.0202(9) 0.0240(8) 0.0007(7) 0.0034(7) -0.0009(7)
C5 0.0206(8) 0.0192(9) 0.0283(9) 0.0037(7) 0.0048(7) -0.0003(7)
C6 0.0233(8) 0.0211(9) 0.0278(9) 0.0026(7) 0.0067(7) 0.0000(7)
C7 0.0211(8) 0.0204(9) 0.0254(9) 0.0032(7) 0.0044(7) 0.0007(7)
C8 0.0204(8) 0.0196(9) 0.0267(9) 0.0026(7) 0.0054(7) -0.0016(7)
C9 0.0195(8) 0.0214(9) 0.0258(9) 0.0054(7) 0.0059(7) -0.0022(7)
C10 0.0227(8) 0.0201(9) 0.0237(8) 0.0015(7) 0.0015(7) 0.0031(7)
C11 0.0217(8) 0.0209(9) 0.0221(8) 0.0027(7) 0.0034(7) 0.0009(7)
C12 0.0223(8) 0.0221(9) 0.0206(8) 0.0006(7) 0.0045(7) 0.0009(7)
C13 0.0244(9) 0.0205(9) 0.0234(8) -0.0005(7) 0.0064(7) 0.0012(7)
C14 0.0280(9) 0.0217(9) 0.0266(9) 0.0005(7) 0.0126(7) -0.0036(7)
C15 0.0202(8) 0.0201(8) 0.0209(8) 0.0009(7) 0.0056(6) -0.0020(7)
C16 0.0207(8) 0.0183(8) 0.0228(8) 0.0014(7) 0.0069(7) -0.0011(6)
C17 0.0201(8) 0.0176(8) 0.0234(8) 0.0004(7) 0.0063(7) -0.0003(7)
C18 0.0206(8) 0.0170(8) 0.0227(8) 0.0016(6) 0.0066(6) 0.0005(6)
C19 0.0190(8) 0.0178(8) 0.0219(8) 0.0003(7) 0.0050(6) 0.0003(6)
C20 0.0211(8) 0.0177(8) 0.0232(8) 0.0002(7) 0.0071(6) 0.0009(6)
C21 0.0200(8) 0.0178(8) 0.0229(8) -0.0002(7) 0.0048(6) 0.0014(6)
C22 0.0221(8) 0.0199(9) 0.0253(9) 0.0003(7) 0.0087(7) 0.0004(7)
C23 0.0205(8) 0.0201(8) 0.0234(8) 0.0016(7) 0.0051(7) 0.0008(7)
C24 0.0270(9) 0.0254(9) 0.0282(9) 0.0010(7) 0.0102(7) -0.0008(7)
C25 0.0316(9) 0.0331(10) 0.0286(9) 0.0019(8) 0.0131(8) 0.0007(8)
N1 0.0222(7) 0.0197(7) 0.0286(8) 0.0033(6) 0.0036(6) -0.0018(6)
C1S 0.0299(10) 0.0297(10) 0.0393(10) -0.0080(8) 0.0044(8) 0.0030(8)
C2S 0.0281(10) 0.0695(16) 0.0340(11) 0.0007(10) 0.0111(8) -0.0098(10)
C3S 0.0352(11) 0.0616(15) 0.0323(11) 0.0258(10) -0.0169(9) -0.0310(10)
C4S 0.0527(12) 0.0174(9) 0.0480(12) 0.0086(8) -0.0280(10) -0.0074(9)
C5S 0.0264(9) 0.0282(10) 0.0316(9) -0.0025(8) -0.0011(7) 0.0058(8)
C6S 0.0220(18) 0.018(2) 0.0208(15) -0.0035(13) 0.0022(13) 0.0073(13)
C6SA 0.031(3) 0.022(3) 0.030(3) 0.009(2) -0.006(2) -0.008(2)

_geom_special_details            
;
 All esds (except the esd in the dihedral angle between two l.s. planes)
 are estimated using the full covariance matrix.  The cell esds are taken
 into account individually in the estimation of esds in distances, angles
 and torsion angles; correlations between esds in cell parameters are only
 used when they are defined by crystal symmetry.  An approximate (isotropic)
 treatment of cell esds is used for estimating esds involving l.s. planes.
;
loop_
_geom_bond_atom_site_label_1
_geom_bond_atom_site_label_2
_geom_bond_distance
_geom_bond_site_symmetry_2
_geom_bond_publ_flag
O1 C1 1.3262(18) . ?
O1 H1 1.00(2) . ?
O2 C1 1.2122(17) . ?
C1 C2 1.502(2) . ?
C2 H2A 0.9900 . ?
C2 H2B 0.9900 . ?
C2 C3 1.514(2) . ?
C3 H3A 0.9900 . ?
C3 H3B 0.9900 . ?
C3 C4 1.5224(19) . ?
C4 H4A 0.9900 . ?
C4 H4B 0.9900 . ?
C4 C5 1.521(2) . ?
C5 H5A 0.9900 . ?
C5 H5B 0.9900 . ?
C5 C6 1.5203(19) . ?
C6 H6A 0.9900 . ?
C6 H6B 0.9900 . ?
C6 C7 1.521(2) . ?
C7 H7A 0.9900 . ?
C7 H7B 0.9900 . ?
C7 C8 1.5233(19) . ?
C8 H8A 0.9900 . ?
C8 H8B 0.9900 . ?
C8 C9 1.525(2) . ?
C9 H9A 0.9900 . ?
C9 H9B 0.9900 . ?
C9 C10 1.467(2) . ?
C10 C11 1.197(2) . ?
C11 C12 1.386(2) . ?
C12 C13 1.1957(19) . ?
C13 C14 1.466(2) . ?
C14 H14A 0.9900 . ?
C14 H14B 0.9900 . ?
C14 C15 1.5294(19) . ?
C15 H15A 0.9900 . ?
C15 H15B 0.9900 . ?
C15 C16 1.5206(19) . ?
C16 H16A 0.9900 . ?
C16 H16B 0.9900 . ?
C16 C17 1.5238(18) . ?
C17 H17A 0.9900 . ?
C17 H17B 0.9900 . ?
C17 C18 1.5210(18) . ?
C18 H18A 0.9900 . ?
C18 H18B 0.9900 . ?
C18 C19 1.5228(19) . ?
C19 H19A 0.9900 . ?
C19 H19B 0.9900 . ?
C19 C20 1.5201(19) . ?
C20 H20A 0.9900 . ?
C20 H20B 0.9900 . ?
C20 C21 1.5240(18) . ?
C21 H21A 0.9900 . ?
C21 H21B 0.9900 . ?
C21 C22 1.5232(19) . ?
C22 H22A 0.9900 . ?
C22 H22B 0.9900 . ?
C22 C23 1.5209(19) . ?
C23 H23A 0.9900 . ?
C23 H23B 0.9900 . ?
C23 C24 1.5214(19) . ?
C24 H24A 0.9900 . ?
C24 H24B 0.9900 . ?
C24 C25 1.5236(19) . ?
C25 H25A 0.9800 . ?
C25 H25B 0.9800 . ?
C25 H25C 0.9800 . ?
N1 C1S 1.3229(19) . ?
N1 C5S 1.3319(19) . ?
C1S H1S 0.9500 . ?
C1S C2S 1.364(2) . ?
C2S H2S 0.9500 . ?
C2S C3S 1.370(3) . ?
C3S C4S 1.389(3) . ?
C3S C6S 1.526(2) . ?
C3S C6SA 1.528(3) . ?
C4S H4S 0.9500 . ?
C4S C5S 1.375(2) . ?
C5S H5S 0.9500 . ?
C6S C6S 1.346(6) 3_556 ?
C6S H6S 0.9500 . ?
C6SA C6SA 1.270(11) 3_556 ?
C6SA H6SA 0.9500 . ?

loop_
_geom_angle_atom_site_label_1
_geom_angle_atom_site_label_2
_geom_angle_atom_site_label_3
_geom_angle
_geom_angle_site_symmetry_1
_geom_angle_site_symmetry_3
_geom_angle_publ_flag
C1 O1 H1 109.8(12) . . ?
O1 C1 C2 111.28(13) . . ?
O2 C1 O1 123.33(14) . . ?
O2 C1 C2 125.38(14) . . ?
C1 C2 H2A 108.4 . . ?
C1 C2 H2B 108.4 . . ?
C1 C2 C3 115.53(12) . . ?
H2A C2 H2B 107.5 . . ?
C3 C2 H2A 108.4 . . ?
C3 C2 H2B 108.4 . . ?
C2 C3 H3A 109.1 . . ?
C2 C3 H3B 109.1 . . ?
C2 C3 C4 112.53(12) . . ?
H3A C3 H3B 107.8 . . ?
C4 C3 H3A 109.1 . . ?
C4 C3 H3B 109.1 . . ?
C3 C4 H4A 108.8 . . ?
C3 C4 H4B 108.8 . . ?
H4A C4 H4B 107.7 . . ?
C5 C4 C3 113.81(12) . . ?
C5 C4 H4A 108.8 . . ?
C5 C4 H4B 108.8 . . ?
C4 C5 H5A 108.9 . . ?
C4 C5 H5B 108.9 . . ?
H5A C5 H5B 107.7 . . ?
C6 C5 C4 113.56(13) . . ?
C6 C5 H5A 108.9 . . ?
C6 C5 H5B 108.9 . . ?
C5 C6 H6A 108.9 . . ?
C5 C6 H6B 108.9 . . ?
C5 C6 C7 113.21(12) . . ?
H6A C6 H6B 107.7 . . ?
C7 C6 H6A 108.9 . . ?
C7 C6 H6B 108.9 . . ?
C6 C7 H7A 108.7 . . ?
C6 C7 H7B 108.7 . . ?
C6 C7 C8 114.08(12) . . ?
H7A C7 H7B 107.6 . . ?
C8 C7 H7A 108.7 . . ?
C8 C7 H7B 108.7 . . ?
C7 C8 H8A 109.3 . . ?
C7 C8 H8B 109.3 . . ?
C7 C8 C9 111.52(12) . . ?
H8A C8 H8B 108.0 . . ?
C9 C8 H8A 109.3 . . ?
C9 C8 H8B 109.3 . . ?
C8 C9 H9A 108.6 . . ?
C8 C9 H9B 108.6 . . ?
H9A C9 H9B 107.6 . . ?
C10 C9 C8 114.58(13) . . ?
C10 C9 H9A 108.6 . . ?
C10 C9 H9B 108.6 . . ?
C11 C10 C9 179.48(16) . . ?
C10 C11 C12 179.69(17) . . ?
C13 C12 C11 178.91(16) . . ?
C12 C13 C14 178.22(16) . . ?
C13 C14 H14A 108.8 . . ?
C13 C14 H14B 108.8 . . ?
C13 C14 C15 113.75(13) . . ?
H14A C14 H14B 107.7 . . ?
C15 C14 H14A 108.8 . . ?
C15 C14 H14B 108.8 . . ?
C14 C15 H15A 109.2 . . ?
C14 C15 H15B 109.2 . . ?
H15A C15 H15B 107.9 . . ?
C16 C15 C14 112.16(12) . . ?
C16 C15 H15A 109.2 . . ?
C16 C15 H15B 109.2 . . ?
C15 C16 H16A 108.9 . . ?
C15 C16 H16B 108.9 . . ?
C15 C16 C17 113.26(12) . . ?
H16A C16 H16B 107.7 . . ?
C17 C16 H16A 108.9 . . ?
C17 C16 H16B 108.9 . . ?
C16 C17 H17A 108.8 . . ?
C16 C17 H17B 108.8 . . ?
H17A C17 H17B 107.7 . . ?
C18 C17 C16 113.61(12) . . ?
C18 C17 H17A 108.8 . . ?
C18 C17 H17B 108.8 . . ?
C17 C18 H18A 108.8 . . ?
C17 C18 H18B 108.8 . . ?
C17 C18 C19 113.79(12) . . ?
H18A C18 H18B 107.7 . . ?
C19 C18 H18A 108.8 . . ?
C19 C18 H18B 108.8 . . ?
C18 C19 H19A 108.8 . . ?
C18 C19 H19B 108.8 . . ?
H19A C19 H19B 107.7 . . ?
C20 C19 C18 113.94(12) . . ?
C20 C19 H19A 108.8 . . ?
C20 C19 H19B 108.8 . . ?
C19 C20 H20A 108.8 . . ?
C19 C20 H20B 108.8 . . ?
C19 C20 C21 113.75(12) . . ?
H20A C20 H20B 107.7 . . ?
C21 C20 H20A 108.8 . . ?
C21 C20 H20B 108.8 . . ?
C20 C21 H21A 108.7 . . ?
C20 C21 H21B 108.7 . . ?
H21A C21 H21B 107.6 . . ?
C22 C21 C20 114.10(12) . . ?
C22 C21 H21A 108.7 . . ?
C22 C21 H21B 108.7 . . ?
C21 C22 H22A 108.8 . . ?
C21 C22 H22B 108.8 . . ?
H22A C22 H22B 107.7 . . ?
C23 C22 C21 113.67(12) . . ?
C23 C22 H22A 108.8 . . ?
C23 C22 H22B 108.8 . . ?
C22 C23 H23A 108.7 . . ?
C22 C23 H23B 108.7 . . ?
C22 C23 C24 114.11(12) . . ?
H23A C23 H23B 107.6 . . ?
C24 C23 H23A 108.7 . . ?
C24 C23 H23B 108.7 . . ?
C23 C24 H24A 108.9 . . ?
C23 C24 H24B 108.9 . . ?
C23 C24 C25 113.30(13) . . ?
H24A C24 H24B 107.7 . . ?
C25 C24 H24A 108.9 . . ?
C25 C24 H24B 108.9 . . ?
C24 C25 H25A 109.5 . . ?
C24 C25 H25B 109.5 . . ?
C24 C25 H25C 109.5 . . ?
H25A C25 H25B 109.5 . . ?
H25A C25 H25C 109.5 . . ?
H25B C25 H25C 109.5 . . ?
C1S N1 C5S 116.69(14) . . ?
N1 C1S H1S 118.2 . . ?
N1 C1S C2S 123.57(17) . . ?
C2S C1S H1S 118.2 . . ?
C1S C2S H2S 119.9 . . ?
C1S C2S C3S 120.26(18) . . ?
C3S C2S H2S 119.9 . . ?
C2S C3S C4S 116.91(16) . . ?
C2S C3S C6S 108.6(2) . . ?
C2S C3S C6SA 143.2(3) . . ?
C4S C3S C6S 134.5(2) . . ?
C4S C3S C6SA 99.8(3) . . ?
C3S C4S H4S 120.5 . . ?
C5S C4S C3S 119.00(17) . . ?
C5S C4S H4S 120.5 . . ?
N1 C5S C4S 123.57(16) . . ?
N1 C5S H5S 118.2 . . ?
C4S C5S H5S 118.2 . . ?
C3S C6S H6S 121.6 . . ?
C6S C6S C3S 116.8(3) 3_556 . ?
C6S C6S H6S 121.6 3_556 . ?
C3S C6SA H6SA 120.1 . . ?
C6SA C6SA C3S 119.9(6) 3_556 . ?
C6SA C6SA H6SA 120.1 3_556 . ?

loop_
_geom_hbond_atom_site_label_D
_geom_hbond_atom_site_label_H
_geom_hbond_atom_site_label_A
_geom_hbond_distance_DH
_geom_hbond_distance_HA
_geom_hbond_distance_DA
_geom_hbond_angle_DHA
_geom_hbond_site_symmetry_A
_geom_hbond_publ_flag
O1 H1 N1 1.00(2) 1.68(2) 2.6579(17) 165.2(18) 3_876 yes

loop_
_geom_torsion_atom_site_label_1
_geom_torsion_atom_site_label_2
_geom_torsion_atom_site_label_3
_geom_torsion_atom_site_label_4
_geom_torsion
_geom_torsion_site_symmetry_1
_geom_torsion_site_symmetry_2
_geom_torsion_site_symmetry_3
_geom_torsion_site_symmetry_4
_geom_torsion_publ_flag
O1 C1 C2 C3 179.50(13) . . . . ?
O2 C1 C2 C3 -0.7(2) . . . . ?
C1 C2 C3 C4 -179.08(13) . . . . ?
C2 C3 C4 C5 178.66(13) . . . . ?
C3 C4 C5 C6 -178.91(12) . . . . ?
C4 C5 C6 C7 176.77(13) . . . . ?
C5 C6 C7 C8 179.63(12) . . . . ?
C6 C7 C8 C9 -177.92(13) . . . . ?
C7 C8 C9 C10 179.83(12) . . . . ?
C13 C14 C15 C16 -174.52(13) . . . . ?
C14 C15 C16 C17 -175.88(12) . . . . ?
C15 C16 C17 C18 -176.54(12) . . . . ?
C16 C17 C18 C19 -179.51(12) . . . . ?
C17 C18 C19 C20 -178.93(12) . . . . ?
C18 C19 C20 C21 -179.24(12) . . . . ?
C19 C20 C21 C22 -178.41(13) . . . . ?
C20 C21 C22 C23 -179.10(12) . . . . ?
C21 C22 C23 C24 -179.70(13) . . . . ?
C22 C23 C24 C25 -177.84(13) . . . . ?
N1 C1S C2S C3S -0.6(3) . . . . ?
C1S N1 C5S C4S -0.4(2) . . . . ?
C1S C2S C3S C4S -0.4(3) . . . . ?
C1S C2S C3S C6S 178.80(17) . . . . ?
C1S C2S C3S C6SA -176.3(3) . . . . ?
C2S C3S C4S C5S 0.9(2) . . . . ?
C2S C3S C6S C6S 174.2(3) . . . 3_556 ?
C2S C3S C6SA C6SA -7.4(8) . . . 3_556 ?
C3S C4S C5S N1 -0.6(2) . . . . ?
C4S C3S C6S C6S -6.8(5) . . . 3_556 ?
C4S C3S C6SA C6SA 176.3(5) . . . 3_556 ?
C5S N1 C1S C2S 1.0(2) . . . . ?
C6S C3S C4S C5S -178.0(2) . . . . ?
C6SA C3S C4S C5S 178.5(2) . . . . ?

_olex2_submission_special_instructions 'No special instructions were received'
_iucr_refine_instructions_details 
;
TITL 18srv481 in P21/c #14
REM reset to P21/c #14
CELL 0.71073 5.4494 8.9235 57.44062 90 92.6433 90
ZERR 4 0.0003 0.0005 0.00311 0 0.0022 0
LATT 1
SYMM -X,0.5+Y,0.5-Z
SFAC C H N O
UNIT 124 188 4 8
EQIV $1 3-X,2-Y,1-Z
SADI 0.002 C6S C3S C6SA C3S

L.S. 9
PLAN  5
SIZE 0.23 0.31 0.36
TEMP -153.15
HTAB O1 N1_$1
CONF 
BOND $h
fmap 2
acta 
OMIT -2 57
WGHT 0.053 0.29
FVAR 0.17869
REM <olex2.extras>
REM <HklSrc "%.\\18srv481.hkl">
REM </olex2.extras>

O1    4     2.18354  1.44720  0.55142  11.00000  0.02987  0.02067  0.05206 =
 0.00955  0.01472 -0.00169 
O2    4     2.41340  1.24568  0.54472  11.00000  0.02527  0.02862  0.03922 =
 0.00510  0.01096  0.00095 
C1    1     2.23376  1.30197  0.55283  11.00000  0.02111  0.02084  0.02239 =
 0.00294 -0.00030 -0.00238 
C2    1     2.04144  1.21932  0.56566  11.00000  0.02024  0.01923  0.02577 =
 0.00180  0.00523 -0.00166 
AFIX 23
H2a   2     2.03403  1.26294  0.58146  11.00000 -1.20000 
H2b   2     1.87998  1.23668  0.55749  11.00000 -1.20000 
AFIX 0
C3    1     2.08043  1.05200  0.56806  11.00000  0.02032  0.01879  0.02611 =
 0.00073  0.00401 -0.00092 
AFIX 23
H3a   2     2.08904  1.00725  0.55235  11.00000 -1.20000 
H3b   2     2.23949  1.03335  0.57660  11.00000 -1.20000 
AFIX 0
C4    1     1.87650  0.97564  0.58089  11.00000  0.02205  0.02022  0.02402 =
 0.00074  0.00342 -0.00088 
AFIX 23
H4a   2     1.71733  0.99701  0.57255  11.00000 -1.20000 
H4b   2     1.87069  1.01940  0.59669  11.00000 -1.20000 
AFIX 0
C5    1     1.90732  0.80671  0.58311  11.00000  0.02055  0.01922  0.02826 =
 0.00365  0.00483 -0.00032 
AFIX 23
H5a   2     2.06489  0.78527  0.59173  11.00000 -1.20000 
H5b   2     1.91624  0.76306  0.56732  11.00000 -1.20000 
AFIX 0
C6    1     1.70065  0.73075  0.59553  11.00000  0.02333  0.02113  0.02778 =
 0.00260  0.00668 -0.00005 
AFIX 23
H6a   2     1.69783  0.77003  0.61163  11.00000 -1.20000 
H6b   2     1.54205  0.75680  0.58744  11.00000 -1.20000 
AFIX 0
C7    1     1.72539  0.56107  0.59647  11.00000  0.02113  0.02044  0.02539 =
 0.00315  0.00435  0.00067 
AFIX 23
H7a   2     1.72757  0.52212  0.58034  11.00000 -1.20000 
H7b   2     1.88485  0.53541  0.60443  11.00000 -1.20000 
AFIX 0
C8    1     1.52097  0.48274  0.60899  11.00000  0.02040  0.01956  0.02666 =
 0.00256  0.00542 -0.00164 
AFIX 23
H8a   2     1.51437  0.52301  0.62501  11.00000 -1.20000 
H8b   2     1.36139  0.50393  0.60071  11.00000 -1.20000 
AFIX 0
C9    1     1.56129  0.31369  0.61011  11.00000  0.01953  0.02138  0.02582 =
 0.00543  0.00586 -0.00222 
AFIX 23
H9a   2     1.72228  0.29389  0.61822  11.00000 -1.20000 
H9b   2     1.56895  0.27480  0.59402  11.00000 -1.20000 
AFIX 0
C10   1     1.37151  0.23070  0.62202  11.00000  0.02270  0.02010  0.02372 =
 0.00146  0.00146  0.00313 
C11   1     1.21565  0.16268  0.63157  11.00000  0.02168  0.02087  0.02212 =
 0.00270  0.00337  0.00095 
C12   1     1.03586  0.08417  0.64273  11.00000  0.02234  0.02215  0.02057 =
 0.00064  0.00446  0.00088 
C13   1     0.87946  0.01540  0.65202  11.00000  0.02440  0.02051  0.02339 =
 -0.00052  0.00638  0.00116 
C14   1     0.69074 -0.06721  0.66411  11.00000  0.02803  0.02174  0.02662 =
 0.00046  0.01258 -0.00362 
AFIX 23
H14a  2     0.56645 -0.10486  0.65243  11.00000 -1.20000 
H14b  2     0.76795 -0.15517  0.67199  11.00000 -1.20000 
AFIX 0
C15   1     0.56120  0.02632  0.68218  11.00000  0.02019  0.02012  0.02088 =
 0.00094  0.00559 -0.00197 
AFIX 23
H15a  2     0.46928  0.10856  0.67416  11.00000 -1.20000 
H15b  2     0.68592  0.07194  0.69307  11.00000 -1.20000 
AFIX 0
C16   1     0.38467 -0.06687  0.69594  11.00000  0.02071  0.01831  0.02276 =
 0.00142  0.00693 -0.00107 
AFIX 23
H16a  2     0.26821 -0.11857  0.68491  11.00000 -1.20000 
H16b  2     0.47901 -0.14460  0.70479  11.00000 -1.20000 
AFIX 0
C17   1     0.23951  0.02561  0.71286  11.00000  0.02008  0.01757  0.02342 =
 0.00043  0.00629 -0.00030 
AFIX 23
H17a  2     0.13754  0.09927  0.70389  11.00000 -1.20000 
H17b  2     0.35614  0.08224  0.72324  11.00000 -1.20000 
AFIX 0
C18   1     0.07373 -0.06788  0.72774  11.00000  0.02061  0.01705  0.02267 =
 0.00159  0.00661  0.00051 
AFIX 23
H18a  2    -0.04183 -0.12521  0.71734  11.00000 -1.20000 
H18b  2     0.17597 -0.14096  0.73680  11.00000 -1.20000 
AFIX 0
C19   1    -0.07330  0.02423  0.74453  11.00000  0.01903  0.01782  0.02193 =
 0.00027  0.00504  0.00026 
AFIX 23
H19a  2    -0.17782  0.09601  0.73543  11.00000 -1.20000 
H19b  2     0.04221  0.08306  0.75471  11.00000 -1.20000 
AFIX 0
C20   1    -0.23564 -0.06906  0.75974  11.00000  0.02105  0.01766  0.02316 =
 0.00018  0.00707  0.00092 
AFIX 23
H20a  2    -0.34977 -0.12891  0.74957  11.00000 -1.20000 
H20b  2    -0.13096 -0.13988  0.76901  11.00000 -1.20000 
AFIX 0
C21   1    -0.38494  0.02373  0.77629  11.00000  0.01997  0.01785  0.02294 =
 -0.00016  0.00479  0.00142 
AFIX 23
H21a  2    -0.49284  0.09258  0.76698  11.00000 -1.20000 
H21b  2    -0.27091  0.08577  0.78614  11.00000 -1.20000 
AFIX 0
C22   1    -0.54286 -0.06909  0.79207  11.00000  0.02214  0.01987  0.02533 =
 0.00027  0.00872  0.00037 
AFIX 23
H22a  2    -0.43490 -0.13675  0.80159  11.00000 -1.20000 
H22b  2    -0.65535 -0.13230  0.78225  11.00000 -1.20000 
AFIX 0
C23   1    -0.69408  0.02466  0.80825  11.00000  0.02054  0.02007  0.02336 =
 0.00159  0.00511  0.00077 
AFIX 23
H23a  2    -0.58141  0.08830  0.81798  11.00000 -1.20000 
H23b  2    -0.80236  0.09198  0.79870  11.00000 -1.20000 
AFIX 0
C24   1    -0.85155 -0.06697  0.82418  11.00000  0.02698  0.02536  0.02820 =
 0.00095  0.01015 -0.00077 
AFIX 23
H24a  2    -0.96030 -0.13338  0.81452  11.00000 -1.20000 
H24b  2    -0.74314 -0.13137  0.83422  11.00000 -1.20000 
AFIX 0
C25   1    -1.00876  0.02897  0.83960  11.00000  0.03162  0.03308  0.02861 =
 0.00189  0.01306  0.00066 
AFIX 137
H25a  2    -1.11806  0.09232  0.82980  11.00000 -1.50000 
H25b  2    -1.10717 -0.03611  0.84926  11.00000 -1.50000 
H25c  2    -0.90219  0.09240  0.84966  11.00000 -1.50000 
AFIX 0
H1    2     2.31856  1.50048  0.54360  11.00000  0.07133 

N1    3     0.49572  0.37068  0.46759  11.00000  0.02221  0.01966  0.02863 =
 0.00325  0.00362 -0.00178 
C1S   1     0.30139  0.40996  0.47915  11.00000  0.02988  0.02971  0.03932 =
 -0.00796  0.00438  0.00304 
AFIX 43
H1S   2     0.26531  0.51366  0.48051  11.00000 -1.20000 
AFIX 0
C2S   1     0.15002  0.30967  0.48923  11.00000  0.02807  0.06953  0.03400 =
 0.00071  0.01106 -0.00976 
AFIX 43
H2S   2     0.01392  0.34447  0.49746  11.00000 -1.20000 
AFIX 0
C3S   1     0.19347  0.15895  0.48752  11.00000  0.03524  0.06162  0.03225 =
 0.02580 -0.01687 -0.03103 
C4S   1     0.39464  0.11569  0.47513  11.00000  0.05274  0.01743  0.04800 =
 0.00864 -0.02798 -0.00744 
AFIX 43
H4S   2     0.43198  0.01258  0.47319  11.00000 -1.20000 
AFIX 0
C5S   1     0.53891  0.22437  0.46571  11.00000  0.02644  0.02820  0.03157 =
 -0.00254 -0.00114  0.00579 
AFIX 43
H5S   2     0.67688  0.19342  0.45740  11.00000 -1.20000 
AFIX 0
PART 1
C6S   1    -0.00045  0.07524  0.50078  10.60000  0.02202  0.01809  0.02076 =
 -0.00350  0.00223  0.00726 
AFIX 43
H6S   2    -0.11622  0.12685  0.50970  10.60000 -1.20000 
AFIX 0
PART 0
PART 2
C6SA  1     0.09176  0.00495  0.49362  10.40000  0.03112  0.02198  0.02967 =
 0.00880 -0.00588 -0.00851 
AFIX 43
H6SA  2     0.16567 -0.08321  0.48787  10.40000 -1.20000 
AFIX 0
HKLF 4

END
;
####################################################################### 
# 
# This file contains crystal structure data downloaded from the 
# Cambridge Structural Database (CSD) hosted by the Cambridge 
# Crystallographic Data Centre (CCDC).
# 
# Full information about CCDC data access policies and citation 
# guidelines are available at http://www.ccdc.cam.ac.uk/access/V1 
# 
# Audit and citation data items may have been added by the CCDC. 
# Please retain this information to preserve the provenance of 
# this file and to allow appropriate attribution of the data. 
# 
#######################################################################

data_12_2_18srv457
_database_code_depnum_ccdc_archive 'CCDC 2000834'
loop_
_audit_author_name
_audit_author_address
'Dmitry Yufit'
;Durham University
United Kingdom
;
_audit_update_record             
;
2020-05-04 deposited with the CCDC.	2020-07-20 downloaded from the CCDC.
;
_audit_creation_date             2018-11-05
_audit_creation_method           
;
Olex2 1.2-beta
(compiled 2018.05.29 svn.r3508 for OlexSys, GUI svn.r5506)
;
_shelx_SHELXL_version_number     2017/1
loop_
_audit_author_email
d.s.yufit@durham.ac.uk
_chemical_name_common            ?
_chemical_name_systematic        ?
_chemical_formula_moiety         'C25 H42 O2, C5 H4 N2'
_chemical_formula_sum            'C30 H46 N2 O2'
_chemical_formula_weight         466.69
_chemical_melting_point          ?
loop_
_atom_type_symbol
_atom_type_description
_atom_type_scat_dispersion_real
_atom_type_scat_dispersion_imag
_atom_type_scat_source
C C 0.0181 0.0091 'International Tables Vol C Tables 4.2.6.8 and 6.1.1.4'
H H 0.0000 0.0000 'International Tables Vol C Tables 4.2.6.8 and 6.1.1.4'
N N 0.0311 0.0180 'International Tables Vol C Tables 4.2.6.8 and 6.1.1.4'
O O 0.0492 0.0322 'International Tables Vol C Tables 4.2.6.8 and 6.1.1.4'

_shelx_space_group_comment       
;
The symmetry employed for this shelxl refinement is uniquely defined
by the following loop, which should always be used as a source of
symmetry information in preference to the above space-group names.
They are only intended as comments.
;
_space_group_crystal_system      triclinic
_space_group_IT_number           2
_space_group_name_H-M_alt        'P -1'
_space_group_name_Hall           '-P 1'
loop_
_space_group_symop_operation_xyz
'x, y, z'
'-x, -y, -z'

_cell_length_a                   5.3544(3)
_cell_length_b                   6.8239(4)
_cell_length_c                   39.920(2)
_cell_angle_alpha                87.742(4)
_cell_angle_beta                 88.869(4)
_cell_angle_gamma                75.291(4)
_cell_volume                     1409.64(14)
_cell_formula_units_Z            2
_cell_measurement_reflns_used    5573
_cell_measurement_temperature    120.0
_cell_measurement_theta_max      74.78
_cell_measurement_theta_min      2.22
_shelx_estimated_absorpt_T_max   0.990
_shelx_estimated_absorpt_T_min   0.851
_exptl_absorpt_coefficient_mu    0.522
_exptl_absorpt_correction_T_max  1.0000
_exptl_absorpt_correction_T_min  0.6828
_exptl_absorpt_correction_type   multi-scan
_exptl_absorpt_process_details   
;    
SADABS-2016/2 (Bruker,2016/2) was used for absorption correction. 
wR2(int) was 0.1364 before and 0.0876 after correction. 
The Ratio of minimum to maximum transmission is 0.6828. 
The \l/2 correction factor is Not present.
;
_exptl_absorpt_special_details   ?
_exptl_crystal_colour            'clear colourless'
_exptl_crystal_colour_lustre     clear
_exptl_crystal_colour_primary    colourless
_exptl_crystal_density_diffrn    1.100
_exptl_crystal_density_meas      ?
_exptl_crystal_density_method    ?
_exptl_crystal_description       plank
_exptl_crystal_F_000             512
_exptl_crystal_size_max          0.32
_exptl_crystal_size_mid          0.09
_exptl_crystal_size_min          0.02
_exptl_transmission_factor_max   ?
_exptl_transmission_factor_min   ?
_diffrn_reflns_av_R_equivalents  0.1445
_diffrn_reflns_av_unetI/netI     0.0888
_diffrn_reflns_Laue_measured_fraction_full 0.986
_diffrn_reflns_Laue_measured_fraction_max 0.985
_diffrn_reflns_limit_h_max       6
_diffrn_reflns_limit_h_min       -6
_diffrn_reflns_limit_k_max       8
_diffrn_reflns_limit_k_min       -7
_diffrn_reflns_limit_l_max       48
_diffrn_reflns_limit_l_min       -48
_diffrn_reflns_number            33397
_diffrn_reflns_point_group_measured_fraction_full 0.986
_diffrn_reflns_point_group_measured_fraction_max 0.985
_diffrn_reflns_theta_full        67.679
_diffrn_reflns_theta_max         68.990
_diffrn_reflns_theta_min         2.215
_diffrn_ambient_temperature      120.0
_diffrn_detector                 'Bruker PHOTON 100 CMOS'
_diffrn_detector_area_resol_mean 10.4
_diffrn_detector_type            'CMOS sensor'
_diffrn_measured_fraction_theta_full 0.986
_diffrn_measured_fraction_theta_max 0.985
_diffrn_measurement_device       '3-circle diffractometer'
_diffrn_measurement_device_type  ?
_diffrn_measurement_method       '\f and \w scans'
_diffrn_measurement_specimen_support 'MiTeGen MicroMount'
_diffrn_radiation_monochromator  'focusing mirrors'
_diffrn_radiation_probe          X-ray
_diffrn_radiation_type           CuK\a
_diffrn_radiation_wavelength     1.54178
_diffrn_source                   'microfocus sealed X-ray tube'
_diffrn_source_type              'Incoatec I\mS microsource'
_diffrn_standards_number         0
_reflns_Friedel_coverage         0.000
_reflns_Friedel_fraction_full    .
_reflns_Friedel_fraction_max     .
_reflns_number_gt                3097
_reflns_number_total             5160
_reflns_special_details          
;
 Reflections were merged by SHELXL according to the crystal
 class for the calculation of statistics and refinement.
 
 _reflns_Friedel_fraction is defined as the number of unique
 Friedel pairs measured divided by the number that would be
 possible theoretically, ignoring centric projections and
 systematic absences.
;
_reflns_threshold_expression     'I > 2\s(I)'
_computing_bruker_data_scaling   'SADABS V2012/1 (Bruker AXS Inc.)'
_computing_cell_refinement       'SAINT v8.38A (Bruker AXS, 2016)'
_computing_data_collection       'APEX3 v.2017.3_0 (Bruker AXS, 2017)'
_computing_data_reduction        'SAINT v8.38A (Bruker AXS, 2016)'
_computing_molecular_graphics    'Olex2 (Dolomanov et al., 2009)'
_computing_publication_material  'Olex2 (Dolomanov et al., 2009)'
_computing_structure_refinement  'ShelXL (Sheldrick, 2015)'
_computing_structure_solution    'XM (Sheldrick, 2008)'
_refine_diff_density_max         0.198
_refine_diff_density_min         -0.200
_refine_diff_density_rms         0.048
_refine_ls_extinction_coef       0.0019(4)
_refine_ls_extinction_expression Fc^*^=kFc[1+0.001xFc^2^\l^3^/sin(2\q)]^-1/4^
_refine_ls_extinction_method     'SHELXL-2017/1 (Sheldrick 2017)'
_refine_ls_goodness_of_fit_ref   1.090
_refine_ls_hydrogen_treatment    mixed
_refine_ls_matrix_type           full
_refine_ls_number_parameters     312
_refine_ls_number_reflns         5160
_refine_ls_number_restraints     0
_refine_ls_R_factor_all          0.1569
_refine_ls_R_factor_gt           0.0994
_refine_ls_restrained_S_all      1.090
_refine_ls_shift/su_max          0.000
_refine_ls_shift/su_mean         0.000
_refine_ls_structure_factor_coef Fsqd
_refine_ls_weighting_details     
'w=1/[\s^2^(Fo^2^)+(0.0270P)^2^+2.3500P] where P=(Fo^2^+2Fc^2^)/3'
_refine_ls_weighting_scheme      calc
_refine_ls_wR_factor_gt          0.1798
_refine_ls_wR_factor_ref         0.2017
_refine_special_details          ?
_olex2_refinement_description    
;
1. Fixed Uiso
 At 1.2 times of:
  All C(H) groups, All C(H,H) groups
 At 1.5 times of:
  All C(H,H,H,H) groups
2.a Secondary CH2 refined with riding coordinates:
 C2(H2A,H2B), C3(H3A,H3B), C4(H4A,H4B), C5(H5A,H5B), C6(H6A,H6B), C7(H7A,H7B),
 C8(H8A,H8B), C9(H9A,H9B), C14(H14A,H14B), C15(H15A,H15B), C16(H16A,H16B),
 C17(H17A,H17B), C18(H18A,H18B), C19(H19A,H19B), C20(H20A,H20B), C21(H21A,H21B),
  C22(H22A,H22B), C23(H23A,H23B), C24(H24A,H24B)
2.b Aromatic/amide H refined with riding coordinates:
 C1S(H1S), C2S(H2S), C4S(H4S), C5S(H5S)
2.c Idealised Me refined as rotating group:
 C25(H25A,H25B,H25C)
;
_atom_sites_solution_hydrogens   mixed
_atom_sites_solution_primary     dual
_atom_sites_solution_secondary   ?
loop_
_atom_site_label
_atom_site_type_symbol
_atom_site_fract_x
_atom_site_fract_y
_atom_site_fract_z
_atom_site_U_iso_or_equiv
_atom_site_adp_type
_atom_site_occupancy
_atom_site_site_symmetry_order
_atom_site_calc_flag
_atom_site_refinement_flags_posn
_atom_site_refinement_flags_adp
_atom_site_refinement_flags_occupancy
_atom_site_disorder_assembly
_atom_site_disorder_group
O1 O -1.4570(5) 2.4096(4) 0.40199(7) 0.0400(7) Uani 1 1 d . . . . .
O2 O -1.6372(5) 2.1512(4) 0.40995(7) 0.0428(8) Uani 1 1 d . . . . .
C1 C -1.4666(7) 2.2207(5) 0.39786(10) 0.0296(9) Uani 1 1 d . . . . .
C2 C -1.2495(7) 2.1067(5) 0.37678(10) 0.0317(9) Uani 1 1 d . . . . .
H2A H -1.085435 2.102159 0.388167 0.038 Uiso 1 1 calc R . . . .
H2B H -1.249051 2.183478 0.355217 0.038 Uiso 1 1 calc R . . . .
C3 C -1.2545(7) 1.8895(5) 0.36921(10) 0.0328(9) Uani 1 1 d . . . . .
H3A H -1.257648 1.810930 0.390535 0.039 Uiso 1 1 calc R . . . .
H3B H -1.413427 1.891695 0.356788 0.039 Uiso 1 1 calc R . . . .
C4 C -1.0187(7) 1.7863(5) 0.34847(10) 0.0324(9) Uani 1 1 d . . . . .
H4A H -1.014304 1.868597 0.327587 0.039 Uiso 1 1 calc R . . . .
H4B H -0.861199 1.783597 0.361236 0.039 Uiso 1 1 calc R . . . .
C5 C -1.0126(7) 1.5712(5) 0.33927(10) 0.0362(10) Uani 1 1 d . . . . .
H5A H -1.169538 1.572773 0.326443 0.043 Uiso 1 1 calc R . . . .
H5B H -1.014854 1.487556 0.360048 0.043 Uiso 1 1 calc R . . . .
C6 C -0.7744(7) 1.4749(5) 0.31842(10) 0.0326(9) Uani 1 1 d . . . . .
H6A H -0.618043 1.466133 0.331810 0.039 Uiso 1 1 calc R . . . .
H6B H -0.766593 1.563430 0.298377 0.039 Uiso 1 1 calc R . . . .
C7 C -0.7732(7) 1.2634(5) 0.30716(10) 0.0339(9) Uani 1 1 d . . . . .
H7A H -0.782403 1.175499 0.327237 0.041 Uiso 1 1 calc R . . . .
H7B H -0.929505 1.272667 0.293725 0.041 Uiso 1 1 calc R . . . .
C8 C -0.5360(7) 1.1650(6) 0.28648(10) 0.0342(9) Uani 1 1 d . . . . .
H8A H -0.379393 1.152398 0.300010 0.041 Uiso 1 1 calc R . . . .
H8B H -0.524653 1.253285 0.266529 0.041 Uiso 1 1 calc R . . . .
C9 C -0.5435(8) 0.9546(6) 0.27506(11) 0.0419(11) Uani 1 1 d . . . . .
H9A H -0.571746 0.871213 0.294947 0.050 Uiso 1 1 calc R . . . .
H9B H -0.692565 0.969636 0.260024 0.050 Uiso 1 1 calc R . . . .
C10 C -0.3085(8) 0.8467(6) 0.25751(10) 0.0363(10) Uani 1 1 d . . . . .
C11 C -0.1146(7) 0.7598(6) 0.24379(10) 0.0346(9) Uani 1 1 d . . . . .
C12 C 0.1081(7) 0.6586(6) 0.22772(10) 0.0341(9) Uani 1 1 d . . . . .
C13 C 0.3047(8) 0.5710(6) 0.21418(10) 0.0381(10) Uani 1 1 d . . . . .
C14 C 0.5427(7) 0.4628(6) 0.19764(11) 0.0404(10) Uani 1 1 d . . . . .
H14A H 0.686897 0.443462 0.213586 0.048 Uiso 1 1 calc R . . . .
H14B H 0.579275 0.547773 0.178423 0.048 Uiso 1 1 calc R . . . .
C15 C 0.5345(7) 0.2554(6) 0.18494(10) 0.0346(9) Uani 1 1 d . . . . .
H15A H 0.505416 0.167337 0.204149 0.042 Uiso 1 1 calc R . . . .
H15B H 0.387947 0.272902 0.169404 0.042 Uiso 1 1 calc R . . . .
C16 C 0.7852(7) 0.1525(6) 0.16684(11) 0.0383(10) Uani 1 1 d . . . . .
H16A H 0.814256 0.242133 0.147842 0.046 Uiso 1 1 calc R . . . .
H16B H 0.930845 0.135548 0.182493 0.046 Uiso 1 1 calc R . . . .
C17 C 0.7849(7) -0.0536(5) 0.15359(10) 0.0339(9) Uani 1 1 d . . . . .
H17A H 0.764987 -0.145610 0.172687 0.041 Uiso 1 1 calc R . . . .
H17B H 0.634515 -0.037978 0.138774 0.041 Uiso 1 1 calc R . . . .
C18 C 1.0293(7) -0.1493(6) 0.13424(11) 0.0376(10) Uani 1 1 d . . . . .
H18A H 1.179955 -0.158672 0.148761 0.045 Uiso 1 1 calc R . . . .
H18B H 1.044865 -0.059695 0.114615 0.045 Uiso 1 1 calc R . . . .
C19 C 1.0376(7) -0.3595(5) 0.12211(10) 0.0340(9) Uani 1 1 d . . . . .
H19A H 0.881671 -0.351329 0.108667 0.041 Uiso 1 1 calc R . . . .
H19B H 1.031759 -0.450852 0.141836 0.041 Uiso 1 1 calc R . . . .
C20 C 1.2756(7) -0.4519(6) 0.10105(11) 0.0380(10) Uani 1 1 d . . . . .
H20A H 1.431497 -0.458006 0.114382 0.046 Uiso 1 1 calc R . . . .
H20B H 1.280005 -0.361360 0.081166 0.046 Uiso 1 1 calc R . . . .
C21 C 1.2872(7) -0.6636(6) 0.08922(11) 0.0375(10) Uani 1 1 d . . . . .
H21A H 1.280312 -0.754104 0.109028 0.045 Uiso 1 1 calc R . . . .
H21B H 1.133346 -0.657504 0.075473 0.045 Uiso 1 1 calc R . . . .
C22 C 1.5281(7) -0.7542(6) 0.06877(10) 0.0373(10) Uani 1 1 d . . . . .
H22A H 1.681783 -0.757726 0.082408 0.045 Uiso 1 1 calc R . . . .
H22B H 1.533295 -0.664526 0.048802 0.045 Uiso 1 1 calc R . . . .
C23 C 1.5445(7) -0.9685(6) 0.05720(10) 0.0364(9) Uani 1 1 d . . . . .
H23A H 1.544997 -1.059632 0.077136 0.044 Uiso 1 1 calc R . . . .
H23B H 1.389116 -0.966253 0.044005 0.044 Uiso 1 1 calc R . . . .
C24 C 1.7840(8) -1.0533(6) 0.03600(11) 0.0439(11) Uani 1 1 d . . . . .
H24A H 1.939153 -1.053526 0.049093 0.053 Uiso 1 1 calc R . . . .
H24B H 1.782091 -0.963066 0.015921 0.053 Uiso 1 1 calc R . . . .
C25 C 1.8036(9) -1.2685(6) 0.02476(11) 0.0514(12) Uani 1 1 d . . . . .
H25A H 1.960990 -1.314806 0.011271 0.077 Uiso 1 1 calc GR . . . .
H25B H 1.652664 -1.268988 0.011297 0.077 Uiso 1 1 calc GR . . . .
H25C H 1.809630 -1.359504 0.044504 0.077 Uiso 1 1 calc GR . . . .
H1 H -1.614(9) 2.478(7) 0.4163(12) 0.077 Uiso 1 1 d R . . . .
N1 N 0.5109(6) 0.9082(4) 0.49756(8) 0.0354(8) Uani 1 1 d . . . . .
N2 N 1.1414(6) 0.6175(4) 0.43775(8) 0.0319(8) Uani 1 1 d . . . . .
C1S C 1.1052(7) 0.8142(6) 0.44419(10) 0.0332(9) Uani 1 1 d . . . . .
H1S H 1.225582 0.883740 0.435187 0.040 Uiso 1 1 calc R . . . .
C2S C 0.9014(7) 0.9204(6) 0.46327(10) 0.0345(9) Uani 1 1 d . . . . .
H2S H 0.881009 1.060156 0.467088 0.041 Uiso 1 1 calc R . . . .
C3S C 0.7271(7) 0.8186(6) 0.47672(10) 0.0315(9) Uani 1 1 d . . . . .
C4S C 0.7597(7) 0.6174(6) 0.46945(10) 0.0359(10) Uani 1 1 d . . . . .
H4S H 0.639377 0.545357 0.477588 0.043 Uiso 1 1 calc R . . . .
C5S C 0.9694(7) 0.5223(6) 0.45019(10) 0.0360(10) Uani 1 1 d . . . . .
H5S H 0.991993 0.383316 0.445616 0.043 Uiso 1 1 calc R . . . .

loop_
_atom_site_aniso_label
_atom_site_aniso_U_11
_atom_site_aniso_U_22
_atom_site_aniso_U_33
_atom_site_aniso_U_23
_atom_site_aniso_U_13
_atom_site_aniso_U_12
O1 0.0350(16) 0.0261(14) 0.060(2) -0.0178(13) 0.0161(14) -0.0089(12)
O2 0.0319(15) 0.0333(16) 0.064(2) -0.0106(14) 0.0175(14) -0.0096(13)
C1 0.0204(18) 0.028(2) 0.038(2) -0.0051(16) 0.0013(16) -0.0029(16)
C2 0.027(2) 0.027(2) 0.040(2) -0.0077(17) 0.0060(17) -0.0047(17)
C3 0.029(2) 0.030(2) 0.042(2) -0.0089(17) 0.0086(18) -0.0115(17)
C4 0.026(2) 0.030(2) 0.040(2) -0.0047(17) 0.0014(17) -0.0037(17)
C5 0.030(2) 0.028(2) 0.049(3) -0.0073(18) 0.0062(19) -0.0036(18)
C6 0.030(2) 0.027(2) 0.040(2) -0.0054(17) 0.0045(18) -0.0047(17)
C7 0.026(2) 0.030(2) 0.044(3) -0.0093(17) 0.0082(18) -0.0051(17)
C8 0.028(2) 0.032(2) 0.041(2) -0.0058(17) 0.0032(18) -0.0052(17)
C9 0.034(2) 0.040(2) 0.053(3) -0.017(2) 0.009(2) -0.0091(19)
C10 0.037(2) 0.032(2) 0.041(2) -0.0122(18) 0.0029(19) -0.0084(19)
C11 0.034(2) 0.027(2) 0.042(2) -0.0080(17) 0.0006(19) -0.0039(18)
C12 0.031(2) 0.030(2) 0.040(2) -0.0080(17) -0.0022(18) -0.0044(18)
C13 0.034(2) 0.031(2) 0.048(3) -0.0138(18) 0.004(2) -0.0046(19)
C14 0.032(2) 0.034(2) 0.055(3) -0.0152(19) 0.009(2) -0.0056(19)
C15 0.030(2) 0.032(2) 0.042(2) -0.0055(17) 0.0032(18) -0.0071(17)
C16 0.031(2) 0.034(2) 0.049(3) -0.0105(19) 0.0060(19) -0.0070(19)
C17 0.029(2) 0.029(2) 0.042(2) -0.0066(17) 0.0035(18) -0.0047(17)
C18 0.029(2) 0.029(2) 0.053(3) -0.0083(18) 0.0091(19) -0.0050(18)
C19 0.030(2) 0.031(2) 0.040(2) -0.0056(17) 0.0029(18) -0.0049(17)
C20 0.030(2) 0.032(2) 0.051(3) -0.0090(19) 0.0086(19) -0.0046(18)
C21 0.031(2) 0.030(2) 0.050(3) -0.0090(18) 0.0069(19) -0.0049(18)
C22 0.033(2) 0.033(2) 0.045(3) -0.0109(18) 0.0078(19) -0.0062(18)
C23 0.036(2) 0.032(2) 0.040(2) -0.0057(18) 0.0015(19) -0.0051(18)
C24 0.042(2) 0.034(2) 0.052(3) -0.011(2) 0.008(2) -0.003(2)
C25 0.060(3) 0.032(2) 0.058(3) -0.013(2) 0.006(2) -0.002(2)
N1 0.0291(17) 0.0321(17) 0.041(2) -0.0092(15) 0.0030(15) 0.0006(16)
N2 0.0248(16) 0.0283(17) 0.040(2) -0.0060(14) 0.0012(14) -0.0005(14)
C1S 0.030(2) 0.031(2) 0.039(2) -0.0030(17) 0.0017(17) -0.0076(17)
C2S 0.029(2) 0.032(2) 0.039(2) -0.0096(17) 0.0028(18) -0.0015(17)
C3S 0.0222(19) 0.036(2) 0.032(2) -0.0054(17) 0.0004(16) 0.0011(16)
C4S 0.033(2) 0.031(2) 0.042(3) -0.0074(18) 0.0093(19) -0.0046(18)
C5S 0.032(2) 0.027(2) 0.047(3) -0.0062(18) 0.0021(19) -0.0025(18)

_geom_special_details            
;
 All esds (except the esd in the dihedral angle between two l.s. planes)
 are estimated using the full covariance matrix.  The cell esds are taken
 into account individually in the estimation of esds in distances, angles
 and torsion angles; correlations between esds in cell parameters are only
 used when they are defined by crystal symmetry.  An approximate (isotropic)
 treatment of cell esds is used for estimating esds involving l.s. planes.
;
loop_
_geom_bond_atom_site_label_1
_geom_bond_atom_site_label_2
_geom_bond_distance
_geom_bond_site_symmetry_2
_geom_bond_publ_flag
O1 C1 1.320(4) . ?
O1 H1 1.03(5) . ?
O2 C1 1.215(4) . ?
C1 C2 1.489(5) . ?
C2 H2A 0.9900 . ?
C2 H2B 0.9900 . ?
C2 C3 1.532(5) . ?
C3 H3A 0.9900 . ?
C3 H3B 0.9900 . ?
C3 C4 1.526(5) . ?
C4 H4A 0.9900 . ?
C4 H4B 0.9900 . ?
C4 C5 1.519(5) . ?
C5 H5A 0.9900 . ?
C5 H5B 0.9900 . ?
C5 C6 1.525(5) . ?
C6 H6A 0.9900 . ?
C6 H6B 0.9900 . ?
C6 C7 1.527(5) . ?
C7 H7A 0.9900 . ?
C7 H7B 0.9900 . ?
C7 C8 1.522(5) . ?
C8 H8A 0.9900 . ?
C8 H8B 0.9900 . ?
C8 C9 1.534(5) . ?
C9 H9A 0.9900 . ?
C9 H9B 0.9900 . ?
C9 C10 1.467(5) . ?
C10 C11 1.192(5) . ?
C11 C12 1.377(5) . ?
C12 C13 1.200(5) . ?
C13 C14 1.460(5) . ?
C14 H14A 0.9900 . ?
C14 H14B 0.9900 . ?
C14 C15 1.533(5) . ?
C15 H15A 0.9900 . ?
C15 H15B 0.9900 . ?
C15 C16 1.530(5) . ?
C16 H16A 0.9900 . ?
C16 H16B 0.9900 . ?
C16 C17 1.522(5) . ?
C17 H17A 0.9900 . ?
C17 H17B 0.9900 . ?
C17 C18 1.517(5) . ?
C18 H18A 0.9900 . ?
C18 H18B 0.9900 . ?
C18 C19 1.522(5) . ?
C19 H19A 0.9900 . ?
C19 H19B 0.9900 . ?
C19 C20 1.523(5) . ?
C20 H20A 0.9900 . ?
C20 H20B 0.9900 . ?
C20 C21 1.523(5) . ?
C21 H21A 0.9900 . ?
C21 H21B 0.9900 . ?
C21 C22 1.518(5) . ?
C22 H22A 0.9900 . ?
C22 H22B 0.9900 . ?
C22 C23 1.532(5) . ?
C23 H23A 0.9900 . ?
C23 H23B 0.9900 . ?
C23 C24 1.521(5) . ?
C24 H24A 0.9900 . ?
C24 H24B 0.9900 . ?
C24 C25 1.530(5) . ?
C25 H25A 0.9800 . ?
C25 H25B 0.9800 . ?
C25 H25C 0.9800 . ?
N1 N1 1.251(6) 2_676 ?
N1 C3S 1.432(4) . ?
N2 C1S 1.341(4) . ?
N2 C5S 1.333(5) . ?
C1S H1S 0.9500 . ?
C1S C2S 1.380(5) . ?
C2S H2S 0.9500 . ?
C2S C3S 1.386(5) . ?
C3S C4S 1.381(5) . ?
C4S H4S 0.9500 . ?
C4S C5S 1.382(5) . ?
C5S H5S 0.9500 . ?

loop_
_geom_angle_atom_site_label_1
_geom_angle_atom_site_label_2
_geom_angle_atom_site_label_3
_geom_angle
_geom_angle_site_symmetry_1
_geom_angle_site_symmetry_3
_geom_angle_publ_flag
C1 O1 H1 108(3) . . ?
O1 C1 C2 112.6(3) . . ?
O2 C1 O1 122.6(3) . . ?
O2 C1 C2 124.7(3) . . ?
C1 C2 H2A 108.3 . . ?
C1 C2 H2B 108.3 . . ?
C1 C2 C3 115.9(3) . . ?
H2A C2 H2B 107.4 . . ?
C3 C2 H2A 108.3 . . ?
C3 C2 H2B 108.3 . . ?
C2 C3 H3A 109.4 . . ?
C2 C3 H3B 109.4 . . ?
H3A C3 H3B 108.0 . . ?
C4 C3 C2 111.1(3) . . ?
C4 C3 H3A 109.4 . . ?
C4 C3 H3B 109.4 . . ?
C3 C4 H4A 108.7 . . ?
C3 C4 H4B 108.7 . . ?
H4A C4 H4B 107.6 . . ?
C5 C4 C3 114.2(3) . . ?
C5 C4 H4A 108.7 . . ?
C5 C4 H4B 108.7 . . ?
C4 C5 H5A 109.1 . . ?
C4 C5 H5B 109.1 . . ?
C4 C5 C6 112.3(3) . . ?
H5A C5 H5B 107.9 . . ?
C6 C5 H5A 109.1 . . ?
C6 C5 H5B 109.1 . . ?
C5 C6 H6A 109.0 . . ?
C5 C6 H6B 109.0 . . ?
C5 C6 C7 113.0(3) . . ?
H6A C6 H6B 107.8 . . ?
C7 C6 H6A 109.0 . . ?
C7 C6 H6B 109.0 . . ?
C6 C7 H7A 108.8 . . ?
C6 C7 H7B 108.8 . . ?
H7A C7 H7B 107.7 . . ?
C8 C7 C6 113.6(3) . . ?
C8 C7 H7A 108.8 . . ?
C8 C7 H7B 108.8 . . ?
C7 C8 H8A 109.2 . . ?
C7 C8 H8B 109.2 . . ?
C7 C8 C9 112.2(3) . . ?
H8A C8 H8B 107.9 . . ?
C9 C8 H8A 109.2 . . ?
C9 C8 H8B 109.2 . . ?
C8 C9 H9A 108.7 . . ?
C8 C9 H9B 108.7 . . ?
H9A C9 H9B 107.6 . . ?
C10 C9 C8 114.0(3) . . ?
C10 C9 H9A 108.7 . . ?
C10 C9 H9B 108.7 . . ?
C11 C10 C9 178.6(4) . . ?
C10 C11 C12 179.4(5) . . ?
C13 C12 C11 178.8(4) . . ?
C12 C13 C14 179.4(4) . . ?
C13 C14 H14A 108.7 . . ?
C13 C14 H14B 108.7 . . ?
C13 C14 C15 114.1(3) . . ?
H14A C14 H14B 107.6 . . ?
C15 C14 H14A 108.7 . . ?
C15 C14 H14B 108.7 . . ?
C14 C15 H15A 109.3 . . ?
C14 C15 H15B 109.3 . . ?
H15A C15 H15B 107.9 . . ?
C16 C15 C14 111.7(3) . . ?
C16 C15 H15A 109.3 . . ?
C16 C15 H15B 109.3 . . ?
C15 C16 H16A 108.9 . . ?
C15 C16 H16B 108.9 . . ?
H16A C16 H16B 107.7 . . ?
C17 C16 C15 113.5(3) . . ?
C17 C16 H16A 108.9 . . ?
C17 C16 H16B 108.9 . . ?
C16 C17 H17A 109.0 . . ?
C16 C17 H17B 109.0 . . ?
H17A C17 H17B 107.8 . . ?
C18 C17 C16 113.0(3) . . ?
C18 C17 H17A 109.0 . . ?
C18 C17 H17B 109.0 . . ?
C17 C18 H18A 108.8 . . ?
C17 C18 H18B 108.8 . . ?
C17 C18 C19 113.7(3) . . ?
H18A C18 H18B 107.7 . . ?
C19 C18 H18A 108.8 . . ?
C19 C18 H18B 108.8 . . ?
C18 C19 H19A 108.7 . . ?
C18 C19 H19B 108.7 . . ?
C18 C19 C20 114.0(3) . . ?
H19A C19 H19B 107.6 . . ?
C20 C19 H19A 108.7 . . ?
C20 C19 H19B 108.7 . . ?
C19 C20 H20A 108.7 . . ?
C19 C20 H20B 108.7 . . ?
C19 C20 C21 114.3(3) . . ?
H20A C20 H20B 107.6 . . ?
C21 C20 H20A 108.7 . . ?
C21 C20 H20B 108.7 . . ?
C20 C21 H21A 108.9 . . ?
C20 C21 H21B 108.9 . . ?
H21A C21 H21B 107.7 . . ?
C22 C21 C20 113.4(3) . . ?
C22 C21 H21A 108.9 . . ?
C22 C21 H21B 108.9 . . ?
C21 C22 H22A 108.8 . . ?
C21 C22 H22B 108.8 . . ?
C21 C22 C23 114.0(3) . . ?
H22A C22 H22B 107.6 . . ?
C23 C22 H22A 108.8 . . ?
C23 C22 H22B 108.8 . . ?
C22 C23 H23A 109.0 . . ?
C22 C23 H23B 109.0 . . ?
H23A C23 H23B 107.8 . . ?
C24 C23 C22 112.9(3) . . ?
C24 C23 H23A 109.0 . . ?
C24 C23 H23B 109.0 . . ?
C23 C24 H24A 108.9 . . ?
C23 C24 H24B 108.9 . . ?
C23 C24 C25 113.2(4) . . ?
H24A C24 H24B 107.8 . . ?
C25 C24 H24A 108.9 . . ?
C25 C24 H24B 108.9 . . ?
C24 C25 H25A 109.5 . . ?
C24 C25 H25B 109.5 . . ?
C24 C25 H25C 109.5 . . ?
H25A C25 H25B 109.5 . . ?
H25A C25 H25C 109.5 . . ?
H25B C25 H25C 109.5 . . ?
N1 N1 C3S 113.6(4) 2_676 . ?
C5S N2 C1S 117.8(3) . . ?
N2 C1S H1S 118.4 . . ?
N2 C1S C2S 123.1(4) . . ?
C2S C1S H1S 118.4 . . ?
C1S C2S H2S 120.7 . . ?
C1S C2S C3S 118.5(4) . . ?
C3S C2S H2S 120.7 . . ?
C2S C3S N1 124.5(3) . . ?
C4S C3S N1 116.9(3) . . ?
C4S C3S C2S 118.6(4) . . ?
C3S C4S H4S 120.4 . . ?
C3S C4S C5S 119.2(4) . . ?
C5S C4S H4S 120.4 . . ?
N2 C5S C4S 122.7(4) . . ?
N2 C5S H5S 118.6 . . ?
C4S C5S H5S 118.6 . . ?

loop_
_geom_hbond_atom_site_label_D
_geom_hbond_atom_site_label_H
_geom_hbond_atom_site_label_A
_geom_hbond_distance_DH
_geom_hbond_distance_HA
_geom_hbond_distance_DA
_geom_hbond_angle_DHA
_geom_hbond_site_symmetry_A
_geom_hbond_publ_flag
O1 H1 N2 1.03(5) 1.66(5) 2.677(4) 173(4) 1_275 yes

loop_
_geom_torsion_atom_site_label_1
_geom_torsion_atom_site_label_2
_geom_torsion_atom_site_label_3
_geom_torsion_atom_site_label_4
_geom_torsion
_geom_torsion_site_symmetry_1
_geom_torsion_site_symmetry_2
_geom_torsion_site_symmetry_3
_geom_torsion_site_symmetry_4
_geom_torsion_publ_flag
O1 C1 C2 C3 -176.9(3) . . . . ?
O2 C1 C2 C3 2.5(6) . . . . ?
C1 C2 C3 C4 -178.2(4) . . . . ?
C2 C3 C4 C5 -178.7(3) . . . . ?
C3 C4 C5 C6 179.7(4) . . . . ?
C4 C5 C6 C7 -176.5(3) . . . . ?
C5 C6 C7 C8 -179.7(4) . . . . ?
C6 C7 C8 C9 -178.9(4) . . . . ?
C7 C8 C9 C10 -175.0(4) . . . . ?
C13 C14 C15 C16 178.1(4) . . . . ?
C14 C15 C16 C17 -179.6(4) . . . . ?
C15 C16 C17 C18 177.2(4) . . . . ?
C16 C17 C18 C19 177.5(4) . . . . ?
C17 C18 C19 C20 176.9(4) . . . . ?
C18 C19 C20 C21 179.2(4) . . . . ?
C19 C20 C21 C22 -179.0(4) . . . . ?
C20 C21 C22 C23 179.0(4) . . . . ?
C21 C22 C23 C24 178.4(4) . . . . ?
C22 C23 C24 C25 179.2(4) . . . . ?
N1 N1 C3S C2S 0.9(6) 2_676 . . . ?
N1 N1 C3S C4S -178.3(4) 2_676 . . . ?
N1 C3S C4S C5S -178.3(4) . . . . ?
N2 C1S C2S C3S 0.7(6) . . . . ?
C1S N2 C5S C4S -0.6(6) . . . . ?
C1S C2S C3S N1 178.5(4) . . . . ?
C1S C2S C3S C4S -2.3(6) . . . . ?
C2S C3S C4S C5S 2.5(6) . . . . ?
C3S C4S C5S N2 -1.0(6) . . . . ?
C5S N2 C1S C2S 0.8(6) . . . . ?

_olex2_submission_special_instructions 'No special instructions were received'
_iucr_refine_instructions_details 
;
TITL 18srv457 in P-1 #2
REM Best SHELXD solution FINAL CC 88.78
REM Fragments: 27 7
REM reset to P-1 #2
CELL 1.54178 5.3544 6.8239 39.9203 87.7423 88.8694 75.2915
ZERR 2 0.0003 0.0004 0.0024 0.0037 0.0038 0.0041
LATT 1
SFAC C H N O
UNIT 60 92 4 4
EQIV $1 -3+X,2+Y,+Z

L.S. 9 0 0
PLAN  5
SIZE 0.02 0.09 0.32
TEMP -153.15
HTAB O1 N2_$1
BOND $h
CONF 
fmap 2 53
acta 
EXTI 0.0019
OMIT -2 138
OMIT -2 5 1
OMIT 4 6 3
WGHT 0.027 2.35
FVAR 0.16033
REM <olex2.extras>
REM <HklSrc "%.\\18srv457.hkl">
REM </olex2.extras>

O1    4    -1.45699  2.40961  0.40199  11.00000  0.03502  0.02612  0.06020 =
 -0.01782  0.01613 -0.00889 
O2    4    -1.63721  2.15118  0.40995  11.00000  0.03191  0.03327  0.06382 =
 -0.01063  0.01748 -0.00961 
C1    1    -1.46659  2.22070  0.39786  11.00000  0.02044  0.02832  0.03840 =
 -0.00513  0.00134 -0.00294 
C2    1    -1.24951  2.10675  0.37678  11.00000  0.02652  0.02723  0.04046 =
 -0.00767  0.00601 -0.00469 
AFIX 23
H2A   2    -1.08543  2.10216  0.38817  11.00000 -1.20000 
H2B   2    -1.24905  2.18348  0.35522  11.00000 -1.20000 
AFIX 0
C3    1    -1.25448  1.88946  0.36921  11.00000  0.02858  0.03014  0.04207 =
 -0.00891  0.00864 -0.01149 
AFIX 23
H3A   2    -1.25765  1.81093  0.39054  11.00000 -1.20000 
H3B   2    -1.41343  1.89169  0.35679  11.00000 -1.20000 
AFIX 0
C4    1    -1.01875  1.78628  0.34847  11.00000  0.02587  0.02998  0.03985 =
 -0.00472  0.00141 -0.00369 
AFIX 23
H4A   2    -1.01430  1.86860  0.32759  11.00000 -1.20000 
H4B   2    -0.86120  1.78360  0.36124  11.00000 -1.20000 
AFIX 0
C5    1    -1.01261  1.57121  0.33927  11.00000  0.02950  0.02776  0.04945 =
 -0.00733  0.00624 -0.00361 
AFIX 23
H5A   2    -1.16954  1.57277  0.32644  11.00000 -1.20000 
H5B   2    -1.01485  1.48756  0.36005  11.00000 -1.20000 
AFIX 0
C6    1    -0.77443  1.47494  0.31842  11.00000  0.03037  0.02680  0.03952 =
 -0.00542  0.00449 -0.00469 
AFIX 23
H6A   2    -0.61804  1.46613  0.33181  11.00000 -1.20000 
H6B   2    -0.76659  1.56343  0.29838  11.00000 -1.20000 
AFIX 0
C7    1    -0.77325  1.26344  0.30716  11.00000  0.02645  0.03028  0.04407 =
 -0.00934  0.00815 -0.00515 
AFIX 23
H7A   2    -0.78240  1.17550  0.32724  11.00000 -1.20000 
H7B   2    -0.92951  1.27267  0.29373  11.00000 -1.20000 
AFIX 0
C8    1    -0.53602  1.16498  0.28648  11.00000  0.02825  0.03215  0.04096 =
 -0.00577  0.00319 -0.00517 
AFIX 23
H8A   2    -0.37939  1.15240  0.30001  11.00000 -1.20000 
H8B   2    -0.52465  1.25329  0.26653  11.00000 -1.20000 
AFIX 0
C9    1    -0.54352  0.95459  0.27506  11.00000  0.03419  0.03959  0.05256 =
 -0.01727  0.00907 -0.00914 
AFIX 23
H9A   2    -0.57175  0.87121  0.29495  11.00000 -1.20000 
H9B   2    -0.69256  0.96964  0.26002  11.00000 -1.20000 
AFIX 0
C10   1    -0.30845  0.84668  0.25750  11.00000  0.03656  0.03173  0.04128 =
 -0.01220  0.00288 -0.00845 
C11   1    -0.11457  0.75975  0.24379  11.00000  0.03358  0.02701  0.04157 =
 -0.00797  0.00062 -0.00385 
C12   1     0.10810  0.65856  0.22772  11.00000  0.03076  0.03037  0.04001 =
 -0.00803 -0.00217 -0.00442 
C13   1     0.30474  0.57101  0.21418  11.00000  0.03444  0.03075  0.04812 =
 -0.01384  0.00382 -0.00462 
C14   1     0.54267  0.46277  0.19764  11.00000  0.03152  0.03378  0.05521 =
 -0.01517  0.00877 -0.00560 
AFIX 23
H14A  2     0.68690  0.44346  0.21359  11.00000 -1.20000 
H14B  2     0.57927  0.54777  0.17842  11.00000 -1.20000 
AFIX 0
C15   1     0.53448  0.25541  0.18494  11.00000  0.02960  0.03194  0.04210 =
 -0.00547  0.00321 -0.00713 
AFIX 23
H15A  2     0.50542  0.16734  0.20415  11.00000 -1.20000 
H15B  2     0.38795  0.27290  0.16940  11.00000 -1.20000 
AFIX 0
C16   1     0.78518  0.15254  0.16684  11.00000  0.03147  0.03431  0.04890 =
 -0.01054  0.00603 -0.00701 
AFIX 23
H16A  2     0.81426  0.24213  0.14784  11.00000 -1.20000 
H16B  2     0.93085  0.13555  0.18249  11.00000 -1.20000 
AFIX 0
C17   1     0.78494 -0.05359  0.15359  11.00000  0.02945  0.02922  0.04173 =
 -0.00658  0.00354 -0.00468 
AFIX 23
H17A  2     0.76499 -0.14561  0.17269  11.00000 -1.20000 
H17B  2     0.63452 -0.03798  0.13877  11.00000 -1.20000 
AFIX 0
C18   1     1.02929 -0.14928  0.13424  11.00000  0.02942  0.02937  0.05297 =
 -0.00832  0.00906 -0.00504 
AFIX 23
H18A  2     1.17996 -0.15867  0.14876  11.00000 -1.20000 
H18B  2     1.04486 -0.05969  0.11461  11.00000 -1.20000 
AFIX 0
C19   1     1.03764 -0.35951  0.12211  11.00000  0.03003  0.03099  0.03970 =
 -0.00556  0.00295 -0.00494 
AFIX 23
H19A  2     0.88167 -0.35133  0.10867  11.00000 -1.20000 
H19B  2     1.03176 -0.45085  0.14184  11.00000 -1.20000 
AFIX 0
C20   1     1.27560 -0.45190  0.10105  11.00000  0.02962  0.03210  0.05076 =
 -0.00901  0.00859 -0.00462 
AFIX 23
H20A  2     1.43150 -0.45801  0.11438  11.00000 -1.20000 
H20B  2     1.28001 -0.36136  0.08117  11.00000 -1.20000 
AFIX 0
C21   1     1.28720 -0.66361  0.08922  11.00000  0.03079  0.03020  0.05015 =
 -0.00901  0.00691 -0.00486 
AFIX 23
H21A  2     1.28031 -0.75410  0.10903  11.00000 -1.20000 
H21B  2     1.13335 -0.65750  0.07547  11.00000 -1.20000 
AFIX 0
C22   1     1.52814 -0.75418  0.06878  11.00000  0.03294  0.03309  0.04513 =
 -0.01088  0.00781 -0.00623 
AFIX 23
H22A  2     1.68178 -0.75773  0.08241  11.00000 -1.20000 
H22B  2     1.53329 -0.66453  0.04880  11.00000 -1.20000 
AFIX 0
C23   1     1.54450 -0.96852  0.05720  11.00000  0.03573  0.03167  0.04012 =
 -0.00572  0.00151 -0.00512 
AFIX 23
H23A  2     1.54500 -1.05963  0.07714  11.00000 -1.20000 
H23B  2     1.38912 -0.96625  0.04401  11.00000 -1.20000 
AFIX 0
C24   1     1.78397 -1.05331  0.03600  11.00000  0.04232  0.03422  0.05217 =
 -0.01082  0.00817 -0.00343 
AFIX 23
H24A  2     1.93915 -1.05353  0.04909  11.00000 -1.20000 
H24B  2     1.78209 -0.96307  0.01592  11.00000 -1.20000 
AFIX 0
C25   1     1.80357 -1.26848  0.02476  11.00000  0.05999  0.03180  0.05783 =
 -0.01279  0.00586 -0.00226 
AFIX 137
H25A  2     1.96099 -1.31481  0.01127  11.00000 -1.50000 
H25B  2     1.65266 -1.26899  0.01130  11.00000 -1.50000 
H25C  2     1.80963 -1.35950  0.04450  11.00000 -1.50000 
AFIX 0
H1    2    -1.61382  2.47837  0.41626  11.00000 -1.50000 

N1    3     0.51091  0.90824  0.49756  11.00000  0.02906  0.03214  0.04091 =
 -0.00925  0.00304  0.00057 
N2    3     1.14136  0.61750  0.43775  11.00000  0.02476  0.02830  0.03960 =
 -0.00599  0.00124 -0.00047 
C1S   1     1.10521  0.81419  0.44419  11.00000  0.02951  0.03104  0.03903 =
 -0.00296  0.00169 -0.00760 
AFIX 43
H1S   2     1.22558  0.88374  0.43519  11.00000 -1.20000 
AFIX 0
C2S   1     0.90140  0.92041  0.46326  11.00000  0.02926  0.03182  0.03949 =
 -0.00957  0.00277 -0.00148 
AFIX 43
H2S   2     0.88101  1.06016  0.46709  11.00000 -1.20000 
AFIX 0
C3S   1     0.72714  0.81862  0.47672  11.00000  0.02222  0.03561  0.03231 =
 -0.00537  0.00044  0.00112 
C4S   1     0.75968  0.61744  0.46945  11.00000  0.03262  0.03094  0.04230 =
 -0.00736  0.00928 -0.00463 
AFIX 43
H4S   2     0.63938  0.54536  0.47759  11.00000 -1.20000 
AFIX 0
C5S   1     0.96941  0.52234  0.45019  11.00000  0.03169  0.02669  0.04737 =
 -0.00622  0.00208 -0.00253 
AFIX 43
H5S   2     0.99199  0.38332  0.44562  11.00000 -1.20000 
AFIX 0
HKLF 4

END
;
####################################################################### 
# 
# This file contains crystal structure data downloaded from the 
# Cambridge Structural Database (CSD) hosted by the Cambridge 
# Crystallographic Data Centre (CCDC).
# 
# Full information about CCDC data access policies and citation 
# guidelines are available at http://www.ccdc.cam.ac.uk/access/V1 
# 
# Audit and citation data items may have been added by the CCDC. 
# Please retain this information to preserve the provenance of 
# this file and to allow appropriate attribution of the data. 
# 
#######################################################################

data_12_7_19srv360
_database_code_depnum_ccdc_archive 'CCDC 2000835'
loop_
_audit_author_name
_audit_author_address
'Dmitry Yufit'
;Durham University
United Kingdom
;
_audit_update_record             
;
2020-05-04 deposited with the CCDC.	2020-07-20 downloaded from the CCDC.
;
_audit_creation_date             2019-12-03
_audit_creation_method           
;
Olex2 1.3-beta
(compiled Nov 21 2019 18:26:39 for OlexSys, GUI svn.r6003)
;
_shelx_SHELXL_version_number     2017/1
loop_
_audit_author_email
d.s.yufit@durham.ac.uk
_chemical_name_common            ?
_chemical_name_systematic        ?
_chemical_formula_moiety         '2(C25 H41.5 O2), C4 H12 N'
_chemical_formula_sum            'C54 H95 N O4'
_chemical_formula_weight         822.30
_chemical_melting_point          ?
loop_
_atom_type_symbol
_atom_type_description
_atom_type_scat_dispersion_real
_atom_type_scat_dispersion_imag
_atom_type_scat_source
C C 0.0033 0.0016 'International Tables Vol C Tables 4.2.6.8 and 6.1.1.4'
H H 0.0000 0.0000 'International Tables Vol C Tables 4.2.6.8 and 6.1.1.4'
N N 0.0061 0.0033 'International Tables Vol C Tables 4.2.6.8 and 6.1.1.4'
O O 0.0106 0.0060 'International Tables Vol C Tables 4.2.6.8 and 6.1.1.4'

_shelx_space_group_comment       
;
The symmetry employed for this shelxl refinement is uniquely defined
by the following loop, which should always be used as a source of
symmetry information in preference to the above space-group names.
They are only intended as comments.
;
_space_group_crystal_system      monoclinic
_space_group_IT_number           13
_space_group_name_H-M_alt        'P 1 2/n 1'
_space_group_name_Hall           '-P 2yac'
loop_
_space_group_symop_operation_xyz
'x, y, z'
'-x+1/2, y, -z+1/2'
'-x, -y, -z'
'x-1/2, -y, z-1/2'

_cell_length_a                   9.5968(6)
_cell_length_b                   4.6441(3)
_cell_length_c                   57.520(4)
_cell_angle_alpha                90
_cell_angle_beta                 92.590(2)
_cell_angle_gamma                90
_cell_volume                     2561.0(3)
_cell_formula_units_Z            2
_cell_measurement_reflns_used    9937
_cell_measurement_temperature    120.0
_cell_measurement_theta_max      28.93
_cell_measurement_theta_min      2.17
_shelx_estimated_absorpt_T_max   0.994
_shelx_estimated_absorpt_T_min   0.968
_exptl_absorpt_coefficient_mu    0.065
_exptl_absorpt_correction_T_max  1.0000
_exptl_absorpt_correction_T_min  0.8171
_exptl_absorpt_correction_type   multi-scan
_exptl_absorpt_process_details   
;
SADABS-2016/2 (Bruker,2016/2) was used for absorption correction.
wR2(int) was 0.1545 before and 0.0602 after correction.
The Ratio of minimum to maximum transmission is 0.8171.
The \l/2 correction factor is Not present.
;
_exptl_absorpt_special_details   ?
_exptl_crystal_colour            'clear dark violet'
_exptl_crystal_colour_lustre     clear
_exptl_crystal_colour_modifier   dark
_exptl_crystal_colour_primary    violet
_exptl_crystal_density_diffrn    1.066
_exptl_crystal_density_meas      ?
_exptl_crystal_density_method    ?
_exptl_crystal_description       plank
_exptl_crystal_F_000             916
_exptl_crystal_size_max          0.5
_exptl_crystal_size_mid          0.12
_exptl_crystal_size_min          0.1
_exptl_transmission_factor_max   ?
_exptl_transmission_factor_min   ?
_diffrn_reflns_av_R_equivalents  0.0502
_diffrn_reflns_av_unetI/netI     0.0501
_diffrn_reflns_Laue_measured_fraction_full 0.998
_diffrn_reflns_Laue_measured_fraction_max 0.982
_diffrn_reflns_limit_h_max       12
_diffrn_reflns_limit_h_min       -12
_diffrn_reflns_limit_k_max       5
_diffrn_reflns_limit_k_min       -6
_diffrn_reflns_limit_l_max       75
_diffrn_reflns_limit_l_min       -72
_diffrn_reflns_number            30938
_diffrn_reflns_point_group_measured_fraction_full 0.998
_diffrn_reflns_point_group_measured_fraction_max 0.982
_diffrn_reflns_theta_full        25.242
_diffrn_reflns_theta_max         27.998
_diffrn_reflns_theta_min         2.138
_diffrn_ambient_temperature      120.0
_diffrn_detector                 'Bruker PHOTON 100 CMOS'
_diffrn_detector_area_resol_mean 10.4
_diffrn_detector_type            'CMOS sensor'
_diffrn_measured_fraction_theta_full 0.998
_diffrn_measured_fraction_theta_max 0.982
_diffrn_measurement_device       '3-circle diffractometer'
_diffrn_measurement_device_type  D8Venture
_diffrn_measurement_method       '\f and \w scans'
_diffrn_radiation_monochromator  'focusing mirrors'
_diffrn_radiation_probe          X-ray
_diffrn_radiation_type           'Mo K\a'
_diffrn_radiation_wavelength     0.71073
_diffrn_source                   'microfocus sealed X-ray tube'
_diffrn_source_current           1.0
_diffrn_source_power             0.05
_diffrn_source_type              'Incoatec I\mS microsource'
_diffrn_source_voltage           50.0
_diffrn_standards_number         0
_reflns_Friedel_coverage         0.000
_reflns_Friedel_fraction_full    .
_reflns_Friedel_fraction_max     .
_reflns_number_gt                4009
_reflns_number_total             6051
_reflns_special_details          
;
 Reflections were merged by SHELXL according to the crystal
 class for the calculation of statistics and refinement.
 
 _reflns_Friedel_fraction is defined as the number of unique
 Friedel pairs measured divided by the number that would be
 possible theoretically, ignoring centric projections and
 systematic absences.
;
_reflns_threshold_expression     'I > 2\s(I)'
_computing_bruker_data_scaling   'SADABS V2012/1 (Bruker AXS Inc.)'
_computing_cell_refinement       'SAINT V8.38A (Bruker, 2018)'
_computing_data_collection       'APEX3 v.2017.3_0 (Bruker AXS, 2017)'
_computing_data_reduction        'SAINT V8.38A (Bruker, 2018)'
_computing_molecular_graphics    'Olex2 1.3-beta (Dolomanov et al., 2009)'
_computing_publication_material  'Olex2 1.3-beta (Dolomanov et al., 2009)'
_computing_structure_refinement  'SHELXL 2017/1 (Sheldrick, 2015)'
_computing_structure_solution    'SHELXT 2014/5 (Sheldrick, 2014)'
_refine_diff_density_max         0.208
_refine_diff_density_min         -0.180
_refine_diff_density_rms         0.039
_refine_ls_extinction_coef       .
_refine_ls_extinction_method     none
_refine_ls_goodness_of_fit_ref   1.049
_refine_ls_hydrogen_treatment    mixed
_refine_ls_matrix_type           full
_refine_ls_number_parameters     274
_refine_ls_number_reflns         6051
_refine_ls_number_restraints     0
_refine_ls_R_factor_all          0.0945
_refine_ls_R_factor_gt           0.0561
_refine_ls_restrained_S_all      1.049
_refine_ls_shift/su_max          0.001
_refine_ls_shift/su_mean         0.000
_refine_ls_structure_factor_coef Fsqd
_refine_ls_weighting_details     
'w=1/[\s^2^(Fo^2^)+(0.0380P)^2^+1.4200P] where P=(Fo^2^+2Fc^2^)/3'
_refine_ls_weighting_scheme      calc
_refine_ls_wR_factor_gt          0.1217
_refine_ls_wR_factor_ref         0.1361
_refine_special_details          ?
_olex2_refinement_description    
;
1. Fixed Uiso
 At 1.2 times of:
  All C(H,H) groups
 At 1.5 times of:
  All C(H,H,H) groups, All O(H) groups
2. Others
 Fixed Sof: H2(0.5)
3.a Secondary CH2 refined with riding coordinates:
 C2(H2A,H2B), C3(H3A,H3B), C4(H4A,H4B), C5(H5A,H5B), C6(H6A,H6B), C7(H7A,H7B),
 C8(H8A,H8B), C9(H9A,H9B), C14(H14A,H14B), C15(H15A,H15B), C16(H16A,H16B),
 C17(H17A,H17B), C18(H18A,H18B), C19(H19A,H19B), C20(H20A,H20B), C21(H21A,H21B),
  C22(H22A,H22B), C23(H23A,H23B), C24(H24A,H24B), C26(H26A,H26B)
3.b Idealised Me refined as rotating group:
 C25(H25A,H25B,H25C), C27(H27A,H27B,H27C)
3.c Idealised tetrahedral OH refined as rotating group:
 O2(H2)
;
_atom_sites_solution_hydrogens   mixed
_atom_sites_solution_primary     dual
_atom_sites_solution_secondary   ?
loop_
_atom_site_label
_atom_site_type_symbol
_atom_site_fract_x
_atom_site_fract_y
_atom_site_fract_z
_atom_site_U_iso_or_equiv
_atom_site_adp_type
_atom_site_occupancy
_atom_site_site_symmetry_order
_atom_site_calc_flag
_atom_site_refinement_flags_posn
_atom_site_refinement_flags_adp
_atom_site_refinement_flags_occupancy
_atom_site_disorder_assembly
_atom_site_disorder_group
O1 O -0.54670(11) 0.3340(3) 0.27315(2) 0.0334(3) Uani 1 1 d . . . . .
O2 O -0.37529(11) 0.1611(3) 0.25298(2) 0.0308(3) Uani 1 1 d . . . . .
H2 H -0.288039 0.174991 0.252909 0.046 Uiso 0.5 1 calc R U P A -1
C1 C -0.42126(16) 0.3223(4) 0.26912(3) 0.0251(3) Uani 1 1 d . . . . .
C2 C -0.31850(16) 0.4966(4) 0.28398(3) 0.0263(4) Uani 1 1 d . . . . .
H2A H -0.368359 0.655640 0.291486 0.032 Uiso 1 1 calc R U . . .
H2B H -0.248316 0.582435 0.273955 0.032 Uiso 1 1 calc R U . . .
C3 C -0.24449(15) 0.3112(3) 0.30272(3) 0.0236(3) Uani 1 1 d . . . . .
H3A H -0.315109 0.211967 0.311854 0.028 Uiso 1 1 calc R U . . .
H3B H -0.188262 0.162210 0.295163 0.028 Uiso 1 1 calc R U . . .
C4 C -0.14969(16) 0.4895(4) 0.31909(3) 0.0266(4) Uani 1 1 d . . . . .
H4A H -0.079440 0.588005 0.309826 0.032 Uiso 1 1 calc R U . . .
H4B H -0.206379 0.639767 0.326383 0.032 Uiso 1 1 calc R U . . .
C5 C -0.07427(16) 0.3157(4) 0.33819(3) 0.0245(3) Uani 1 1 d . . . . .
H5A H -0.015134 0.168921 0.330969 0.029 Uiso 1 1 calc R U . . .
H5B H -0.144062 0.213302 0.347285 0.029 Uiso 1 1 calc R U . . .
C6 C 0.01680(16) 0.5012(4) 0.35463(3) 0.0263(4) Uani 1 1 d . . . . .
H6A H 0.082347 0.613048 0.345363 0.032 Uiso 1 1 calc R U . . .
H6B H -0.043443 0.640136 0.362526 0.032 Uiso 1 1 calc R U . . .
C7 C 0.10003(16) 0.3296(4) 0.37299(3) 0.0262(3) Uani 1 1 d . . . . .
H7A H 0.163935 0.197477 0.365173 0.031 Uiso 1 1 calc R U . . .
H7B H 0.035115 0.210948 0.381850 0.031 Uiso 1 1 calc R U . . .
C8 C 0.18491(16) 0.5204(4) 0.38990(3) 0.0260(3) Uani 1 1 d . . . . .
H8A H 0.120596 0.645862 0.398284 0.031 Uiso 1 1 calc R U . . .
H8B H 0.246469 0.645993 0.380972 0.031 Uiso 1 1 calc R U . . .
C9 C 0.27412(17) 0.3475(4) 0.40764(3) 0.0291(4) Uani 1 1 d . . . . .
H9A H 0.212698 0.221660 0.416569 0.035 Uiso 1 1 calc R U . . .
H9B H 0.338757 0.222525 0.399280 0.035 Uiso 1 1 calc R U . . .
C10 C 0.35510(16) 0.5329(4) 0.42386(3) 0.0285(4) Uani 1 1 d . . . . .
C11 C 0.42073(16) 0.6922(4) 0.43660(3) 0.0283(4) Uani 1 1 d . . . . .
C12 C 0.49622(17) 0.8725(4) 0.45138(3) 0.0291(4) Uani 1 1 d . . . . .
C13 C 0.56135(16) 1.0328(4) 0.46412(3) 0.0286(4) Uani 1 1 d . . . . .
C14 C 0.64129(17) 1.2218(4) 0.48011(3) 0.0297(4) Uani 1 1 d . . . . .
H14A H 0.575752 1.344329 0.488501 0.036 Uiso 1 1 calc R U . . .
H14B H 0.700469 1.350059 0.470979 0.036 Uiso 1 1 calc R U . . .
C15 C 0.73404(16) 1.0572(4) 0.49788(3) 0.0256(3) Uani 1 1 d . . . . .
H15A H 0.674786 0.932378 0.507289 0.031 Uiso 1 1 calc R U . . .
H15B H 0.798316 0.931379 0.489515 0.031 Uiso 1 1 calc R U . . .
C16 C 0.81886(16) 1.2557(4) 0.51401(3) 0.0260(4) Uani 1 1 d . . . . .
H16A H 0.754635 1.386554 0.521897 0.031 Uiso 1 1 calc R U . . .
H16B H 0.880534 1.375490 0.504621 0.031 Uiso 1 1 calc R U . . .
C17 C 0.90755(16) 1.0943(4) 0.53234(3) 0.0258(4) Uani 1 1 d . . . . .
H17A H 0.845389 0.982461 0.542231 0.031 Uiso 1 1 calc R U . . .
H17B H 0.968124 0.955953 0.524452 0.031 Uiso 1 1 calc R U . . .
C18 C 0.99849(16) 1.2911(4) 0.54778(3) 0.0259(4) Uani 1 1 d . . . . .
H18A H 0.937604 1.425826 0.555981 0.031 Uiso 1 1 calc R U . . .
H18B H 1.058555 1.407047 0.537821 0.031 Uiso 1 1 calc R U . . .
C19 C 1.09072(16) 1.1309(4) 0.56575(3) 0.0262(4) Uani 1 1 d . . . . .
H19A H 1.030664 1.013522 0.575608 0.031 Uiso 1 1 calc R U . . .
H19B H 1.152162 0.997487 0.557537 0.031 Uiso 1 1 calc R U . . .
C20 C 1.18076(16) 1.3271(4) 0.58136(3) 0.0262(3) Uani 1 1 d . . . . .
H20A H 1.119601 1.464838 0.589186 0.031 Uiso 1 1 calc R U . . .
H20B H 1.243160 1.439741 0.571563 0.031 Uiso 1 1 calc R U . . .
C21 C 1.26907(16) 1.1667(4) 0.59977(3) 0.0267(3) Uani 1 1 d . . . . .
H21A H 1.335260 1.039849 0.591934 0.032 Uiso 1 1 calc R U . . .
H21B H 1.207393 1.042741 0.608813 0.032 Uiso 1 1 calc R U . . .
C22 C 1.35098(16) 1.3644(4) 0.61649(3) 0.0260(3) Uani 1 1 d . . . . .
H22A H 1.284698 1.490109 0.624431 0.031 Uiso 1 1 calc R U . . .
H22B H 1.411973 1.489716 0.607432 0.031 Uiso 1 1 calc R U . . .
C23 C 1.44047(16) 1.2042(4) 0.63481(3) 0.0276(4) Uani 1 1 d . . . . .
H23A H 1.380304 1.070433 0.643243 0.033 Uiso 1 1 calc R U . . .
H23B H 1.510389 1.087265 0.626888 0.033 Uiso 1 1 calc R U . . .
C24 C 1.51596(17) 1.4011(4) 0.65236(3) 0.0294(4) Uani 1 1 d . . . . .
H24A H 1.446106 1.516354 0.660434 0.035 Uiso 1 1 calc R U . . .
H24B H 1.575487 1.536203 0.643933 0.035 Uiso 1 1 calc R U . . .
C25 C 1.60636(19) 1.2388(4) 0.67043(3) 0.0387(4) Uani 1 1 d . . . . .
H25A H 1.679378 1.133106 0.662652 0.058 Uiso 1 1 calc R U . . .
H25B H 1.548401 1.102871 0.678740 0.058 Uiso 1 1 calc R U . . .
H25C H 1.649457 1.376001 0.681522 0.058 Uiso 1 1 calc R U . . .
N1 N -0.750000 0.0187(4) 0.250000 0.0237(4) Uani 1 2 d S T P . .
C26 C -0.69341(17) -0.1567(4) 0.23087(3) 0.0298(4) Uani 1 1 d . . . . .
H26A H -0.766799 -0.287443 0.224389 0.036 Uiso 1 1 calc R U . . .
H26B H -0.614677 -0.275812 0.237087 0.036 Uiso 1 1 calc R U . . .
C27 C -0.64402(17) 0.0382(4) 0.21190(3) 0.0327(4) Uani 1 1 d . . . . .
H27A H -0.609837 -0.078862 0.199181 0.049 Uiso 1 1 calc R U . . .
H27B H -0.568498 0.161411 0.218208 0.049 Uiso 1 1 calc R U . . .
H27C H -0.721698 0.158627 0.206006 0.049 Uiso 1 1 calc R U . . .
H1 H -0.6750(18) 0.138(4) 0.2567(3) 0.046(5) Uiso 1 1 d . . . . .

loop_
_atom_site_aniso_label
_atom_site_aniso_U_11
_atom_site_aniso_U_22
_atom_site_aniso_U_33
_atom_site_aniso_U_23
_atom_site_aniso_U_13
_atom_site_aniso_U_12
O1 0.0225(6) 0.0391(7) 0.0384(7) -0.0058(6) -0.0010(5) -0.0020(5)
O2 0.0241(6) 0.0374(7) 0.0307(6) -0.0051(6) -0.0017(5) -0.0025(5)
C1 0.0239(8) 0.0250(8) 0.0261(8) 0.0040(7) -0.0038(6) -0.0026(7)
C2 0.0238(8) 0.0253(9) 0.0292(8) -0.0008(7) -0.0038(6) -0.0021(7)
C3 0.0211(7) 0.0245(8) 0.0251(8) -0.0027(7) -0.0015(6) -0.0034(7)
C4 0.0267(8) 0.0254(9) 0.0272(8) -0.0013(7) -0.0032(6) -0.0050(7)
C5 0.0243(8) 0.0252(8) 0.0237(8) -0.0027(7) -0.0014(6) -0.0032(7)
C6 0.0279(8) 0.0257(8) 0.0251(8) -0.0024(7) -0.0030(6) -0.0053(7)
C7 0.0273(8) 0.0268(9) 0.0242(8) -0.0035(7) -0.0025(6) -0.0026(7)
C8 0.0262(8) 0.0265(9) 0.0250(8) -0.0038(7) -0.0020(6) -0.0035(7)
C9 0.0317(8) 0.0284(9) 0.0268(8) -0.0041(7) -0.0042(7) -0.0020(8)
C10 0.0279(8) 0.0318(9) 0.0257(8) 0.0002(7) -0.0016(7) 0.0016(7)
C11 0.0271(8) 0.0331(9) 0.0243(8) -0.0009(7) -0.0023(6) 0.0011(8)
C12 0.0281(8) 0.0327(9) 0.0263(8) -0.0015(8) -0.0011(7) 0.0026(8)
C13 0.0276(8) 0.0311(9) 0.0268(8) -0.0008(7) -0.0017(7) 0.0023(7)
C14 0.0315(9) 0.0281(9) 0.0290(8) -0.0041(7) -0.0045(7) -0.0010(7)
C15 0.0260(8) 0.0257(9) 0.0248(8) -0.0027(7) -0.0011(6) -0.0027(7)
C16 0.0272(8) 0.0261(9) 0.0243(8) -0.0017(7) -0.0018(6) -0.0031(7)
C17 0.0268(8) 0.0264(9) 0.0240(8) -0.0019(7) -0.0015(6) -0.0014(7)
C18 0.0279(8) 0.0260(9) 0.0234(8) -0.0020(7) -0.0029(6) -0.0006(7)
C19 0.0264(8) 0.0264(9) 0.0255(8) -0.0018(7) -0.0021(6) -0.0014(7)
C20 0.0270(8) 0.0259(8) 0.0252(8) -0.0011(7) -0.0026(6) -0.0002(7)
C21 0.0275(8) 0.0274(9) 0.0251(8) 0.0000(7) -0.0016(6) -0.0025(7)
C22 0.0253(8) 0.0267(9) 0.0258(8) -0.0014(7) -0.0009(6) -0.0006(7)
C23 0.0274(8) 0.0293(9) 0.0259(8) -0.0014(7) -0.0009(6) -0.0004(7)
C24 0.0274(8) 0.0328(10) 0.0277(8) -0.0030(7) 0.0000(7) -0.0008(7)
C25 0.0382(10) 0.0459(12) 0.0314(9) -0.0011(8) -0.0060(8) -0.0024(9)
N1 0.0225(9) 0.0259(10) 0.0229(9) 0.000 0.0012(7) 0.000
C26 0.0305(8) 0.0300(9) 0.0289(8) -0.0035(8) 0.0026(7) 0.0039(8)
C27 0.0291(9) 0.0400(10) 0.0293(9) -0.0029(8) 0.0038(7) 0.0000(8)

_geom_special_details            
;
 All esds (except the esd in the dihedral angle between two l.s. planes)
 are estimated using the full covariance matrix.  The cell esds are taken
 into account individually in the estimation of esds in distances, angles
 and torsion angles; correlations between esds in cell parameters are only
 used when they are defined by crystal symmetry.  An approximate (isotropic)
 treatment of cell esds is used for estimating esds involving l.s. planes.
;
loop_
_geom_bond_atom_site_label_1
_geom_bond_atom_site_label_2
_geom_bond_distance
_geom_bond_site_symmetry_2
_geom_bond_publ_flag
O1 C1 1.2372(18) . ?
O2 H2 0.8400 . ?
O2 C1 1.2862(19) . ?
C1 C2 1.510(2) . ?
C2 H2A 0.9900 . ?
C2 H2B 0.9900 . ?
C2 C3 1.529(2) . ?
C3 H3A 0.9900 . ?
C3 H3B 0.9900 . ?
C3 C4 1.524(2) . ?
C4 H4A 0.9900 . ?
C4 H4B 0.9900 . ?
C4 C5 1.520(2) . ?
C5 H5A 0.9900 . ?
C5 H5B 0.9900 . ?
C5 C6 1.525(2) . ?
C6 H6A 0.9900 . ?
C6 H6B 0.9900 . ?
C6 C7 1.521(2) . ?
C7 H7A 0.9900 . ?
C7 H7B 0.9900 . ?
C7 C8 1.524(2) . ?
C8 H8A 0.9900 . ?
C8 H8B 0.9900 . ?
C8 C9 1.530(2) . ?
C9 H9A 0.9900 . ?
C9 H9B 0.9900 . ?
C9 C10 1.466(2) . ?
C10 C11 1.200(2) . ?
C11 C12 1.376(2) . ?
C12 C13 1.200(2) . ?
C13 C14 1.463(2) . ?
C14 H14A 0.9900 . ?
C14 H14B 0.9900 . ?
C14 C15 1.529(2) . ?
C15 H15A 0.9900 . ?
C15 H15B 0.9900 . ?
C15 C16 1.518(2) . ?
C16 H16A 0.9900 . ?
C16 H16B 0.9900 . ?
C16 C17 1.522(2) . ?
C17 H17A 0.9900 . ?
C17 H17B 0.9900 . ?
C17 C18 1.522(2) . ?
C18 H18A 0.9900 . ?
C18 H18B 0.9900 . ?
C18 C19 1.524(2) . ?
C19 H19A 0.9900 . ?
C19 H19B 0.9900 . ?
C19 C20 1.521(2) . ?
C20 H20A 0.9900 . ?
C20 H20B 0.9900 . ?
C20 C21 1.521(2) . ?
C21 H21A 0.9900 . ?
C21 H21B 0.9900 . ?
C21 C22 1.522(2) . ?
C22 H22A 0.9900 . ?
C22 H22B 0.9900 . ?
C22 C23 1.523(2) . ?
C23 H23A 0.9900 . ?
C23 H23B 0.9900 . ?
C23 C24 1.521(2) . ?
C24 H24A 0.9900 . ?
C24 H24B 0.9900 . ?
C24 C25 1.523(2) . ?
C25 H25A 0.9800 . ?
C25 H25B 0.9800 . ?
C25 H25C 0.9800 . ?
N1 C26 1.4910(19) . ?
N1 C26 1.4910(19) 2_355 ?
N1 H1 0.975(19) . ?
C26 H26A 0.9900 . ?
C26 H26B 0.9900 . ?
C26 C27 1.511(2) . ?
C27 H27A 0.9800 . ?
C27 H27B 0.9800 . ?
C27 H27C 0.9800 . ?

loop_
_geom_angle_atom_site_label_1
_geom_angle_atom_site_label_2
_geom_angle_atom_site_label_3
_geom_angle
_geom_angle_site_symmetry_1
_geom_angle_site_symmetry_3
_geom_angle_publ_flag
C1 O2 H2 109.5 . . ?
O1 C1 O2 121.94(14) . . ?
O1 C1 C2 119.12(15) . . ?
O2 C1 C2 118.93(13) . . ?
C1 C2 H2A 109.3 . . ?
C1 C2 H2B 109.3 . . ?
C1 C2 C3 111.58(13) . . ?
H2A C2 H2B 108.0 . . ?
C3 C2 H2A 109.3 . . ?
C3 C2 H2B 109.3 . . ?
C2 C3 H3A 109.2 . . ?
C2 C3 H3B 109.2 . . ?
H3A C3 H3B 107.9 . . ?
C4 C3 C2 112.03(13) . . ?
C4 C3 H3A 109.2 . . ?
C4 C3 H3B 109.2 . . ?
C3 C4 H4A 108.7 . . ?
C3 C4 H4B 108.7 . . ?
H4A C4 H4B 107.6 . . ?
C5 C4 C3 114.18(14) . . ?
C5 C4 H4A 108.7 . . ?
C5 C4 H4B 108.7 . . ?
C4 C5 H5A 109.0 . . ?
C4 C5 H5B 109.0 . . ?
C4 C5 C6 112.89(14) . . ?
H5A C5 H5B 107.8 . . ?
C6 C5 H5A 109.0 . . ?
C6 C5 H5B 109.0 . . ?
C5 C6 H6A 108.8 . . ?
C5 C6 H6B 108.8 . . ?
H6A C6 H6B 107.7 . . ?
C7 C6 C5 113.76(14) . . ?
C7 C6 H6A 108.8 . . ?
C7 C6 H6B 108.8 . . ?
C6 C7 H7A 109.0 . . ?
C6 C7 H7B 109.0 . . ?
C6 C7 C8 112.78(14) . . ?
H7A C7 H7B 107.8 . . ?
C8 C7 H7A 109.0 . . ?
C8 C7 H7B 109.0 . . ?
C7 C8 H8A 109.0 . . ?
C7 C8 H8B 109.0 . . ?
C7 C8 C9 112.80(14) . . ?
H8A C8 H8B 107.8 . . ?
C9 C8 H8A 109.0 . . ?
C9 C8 H8B 109.0 . . ?
C8 C9 H9A 109.1 . . ?
C8 C9 H9B 109.1 . . ?
H9A C9 H9B 107.9 . . ?
C10 C9 C8 112.39(14) . . ?
C10 C9 H9A 109.1 . . ?
C10 C9 H9B 109.1 . . ?
C11 C10 C9 177.78(18) . . ?
C10 C11 C12 179.4(2) . . ?
C13 C12 C11 179.1(2) . . ?
C12 C13 C14 178.42(19) . . ?
C13 C14 H14A 108.9 . . ?
C13 C14 H14B 108.9 . . ?
C13 C14 C15 113.15(14) . . ?
H14A C14 H14B 107.8 . . ?
C15 C14 H14A 108.9 . . ?
C15 C14 H14B 108.9 . . ?
C14 C15 H15A 109.1 . . ?
C14 C15 H15B 109.1 . . ?
H15A C15 H15B 107.8 . . ?
C16 C15 C14 112.62(14) . . ?
C16 C15 H15A 109.1 . . ?
C16 C15 H15B 109.1 . . ?
C15 C16 H16A 109.0 . . ?
C15 C16 H16B 109.0 . . ?
C15 C16 C17 113.05(13) . . ?
H16A C16 H16B 107.8 . . ?
C17 C16 H16A 109.0 . . ?
C17 C16 H16B 109.0 . . ?
C16 C17 H17A 108.9 . . ?
C16 C17 H17B 108.9 . . ?
H17A C17 H17B 107.7 . . ?
C18 C17 C16 113.34(13) . . ?
C18 C17 H17A 108.9 . . ?
C18 C17 H17B 108.9 . . ?
C17 C18 H18A 108.8 . . ?
C17 C18 H18B 108.8 . . ?
C17 C18 C19 113.75(13) . . ?
H18A C18 H18B 107.7 . . ?
C19 C18 H18A 108.8 . . ?
C19 C18 H18B 108.8 . . ?
C18 C19 H19A 108.8 . . ?
C18 C19 H19B 108.8 . . ?
H19A C19 H19B 107.7 . . ?
C20 C19 C18 113.88(14) . . ?
C20 C19 H19A 108.8 . . ?
C20 C19 H19B 108.8 . . ?
C19 C20 H20A 108.8 . . ?
C19 C20 H20B 108.8 . . ?
C19 C20 C21 113.67(14) . . ?
H20A C20 H20B 107.7 . . ?
C21 C20 H20A 108.8 . . ?
C21 C20 H20B 108.8 . . ?
C20 C21 H21A 108.8 . . ?
C20 C21 H21B 108.8 . . ?
C20 C21 C22 113.58(14) . . ?
H21A C21 H21B 107.7 . . ?
C22 C21 H21A 108.8 . . ?
C22 C21 H21B 108.8 . . ?
C21 C22 H22A 108.8 . . ?
C21 C22 H22B 108.8 . . ?
C21 C22 C23 113.65(14) . . ?
H22A C22 H22B 107.7 . . ?
C23 C22 H22A 108.8 . . ?
C23 C22 H22B 108.8 . . ?
C22 C23 H23A 108.8 . . ?
C22 C23 H23B 108.8 . . ?
H23A C23 H23B 107.7 . . ?
C24 C23 C22 113.71(14) . . ?
C24 C23 H23A 108.8 . . ?
C24 C23 H23B 108.8 . . ?
C23 C24 H24A 108.9 . . ?
C23 C24 H24B 108.9 . . ?
C23 C24 C25 113.27(15) . . ?
H24A C24 H24B 107.7 . . ?
C25 C24 H24A 108.9 . . ?
C25 C24 H24B 108.9 . . ?
C24 C25 H25A 109.5 . . ?
C24 C25 H25B 109.5 . . ?
C24 C25 H25C 109.5 . . ?
H25A C25 H25B 109.5 . . ?
H25A C25 H25C 109.5 . . ?
H25B C25 H25C 109.5 . . ?
C26 N1 C26 113.76(19) . 2_355 ?
C26 N1 H1 107.8(11) 2_355 . ?
C26 N1 H1 108.4(11) . . ?
N1 C26 H26A 109.7 . . ?
N1 C26 H26B 109.7 . . ?
N1 C26 C27 110.01(15) . . ?
H26A C26 H26B 108.2 . . ?
C27 C26 H26A 109.7 . . ?
C27 C26 H26B 109.7 . . ?
C26 C27 H27A 109.5 . . ?
C26 C27 H27B 109.5 . . ?
C26 C27 H27C 109.5 . . ?
H27A C27 H27B 109.5 . . ?
H27A C27 H27C 109.5 . . ?
H27B C27 H27C 109.5 . . ?

loop_
_geom_hbond_atom_site_label_D
_geom_hbond_atom_site_label_H
_geom_hbond_atom_site_label_A
_geom_hbond_distance_DH
_geom_hbond_distance_HA
_geom_hbond_distance_DA
_geom_hbond_angle_DHA
_geom_hbond_site_symmetry_A
_geom_hbond_publ_flag
O2 H2 O2 0.84 1.62 2.444(2) 166.4 2_455 yes
N1 H1 O1 0.975(19) 1.769(18) 2.7365(16) 171.0(17) . yes

loop_
_geom_torsion_atom_site_label_1
_geom_torsion_atom_site_label_2
_geom_torsion_atom_site_label_3
_geom_torsion_atom_site_label_4
_geom_torsion
_geom_torsion_site_symmetry_1
_geom_torsion_site_symmetry_2
_geom_torsion_site_symmetry_3
_geom_torsion_site_symmetry_4
_geom_torsion_publ_flag
C3 C2 C1 O1 99.85(17) . . . . ?
C3 C2 C1 O2 -78.65(18) . . . . ?
C27 C26 N1 C26 177.70(15) . . . 2_355 ?

_iucr_refine_instructions_details 
;
TITL 19srv360_a.res in P2/n
REM Old TITL 19srv360 in P2/n #13
REM SHELXT solution in P2/n
REM R1 0.159, Rweak 0.003, Alpha 0.031, Orientation as input
REM Formula found by SHELXT: C50 N5 O4
CELL 0.71073 9.5968 4.6441 57.52 90 92.59 90
ZERR 2 0.0006 0.0003 0.0035 0 0.002 0
LATT 1
SYMM 0.5-X,+Y,0.5-Z
SFAC C H N O
UNIT 108 190 2 8
EQIV $1 -1.5-X,+Y,0.5-Z
EQIV $2 -0.5-X,+Y,0.5-Z

L.S. 9
PLAN  5
SIZE 0.1 0.12 0.5
TEMP -153.15
HTAB N1 O1
CONF C3 C2 C1 O1
CONF C3 C2 C1 O2
CONF C27 C26 N1 C26_$1
HTAB O2 O2_$2
BOND $H
fmap 2 53
acta 
OMIT -2 56
OMIT 0 0 6
WGHT 0.038 1.42
FVAR 0.62127
REM <olex2.extras>
REM <HklSrc "%.\\19srv360.hkl">
REM </olex2.extras>

O1    4    -0.54670  0.33401  0.27315  11.00000  0.02248  0.03908  0.03844 =
 -0.00584 -0.00105 -0.00202 
O2    4    -0.37529  0.16106  0.25298  11.00000  0.02411  0.03736  0.03065 =
 -0.00512 -0.00171 -0.00245 
PART -1
AFIX 147
H2    2    -0.28804  0.17501  0.25291  10.50000 -1.50000 
AFIX 0
PART 0
C1    1    -0.42126  0.32228  0.26913  11.00000  0.02390  0.02498  0.02607 =
 0.00398 -0.00380 -0.00264 
C2    1    -0.31850  0.49655  0.28398  11.00000  0.02384  0.02530  0.02922 =
 -0.00082 -0.00378 -0.00209 
AFIX 23
H2a   2    -0.36836  0.65564  0.29149  11.00000 -1.20000 
H2b   2    -0.24832  0.58244  0.27396  11.00000 -1.20000 
AFIX 0
C3    1    -0.24449  0.31122  0.30272  11.00000  0.02108  0.02455  0.02509 =
 -0.00271 -0.00155 -0.00337 
AFIX 23
H3a   2    -0.31511  0.21197  0.31185  11.00000 -1.20000 
H3b   2    -0.18826  0.16221  0.29516  11.00000 -1.20000 
AFIX 0
C4    1    -0.14969  0.48946  0.31909  11.00000  0.02671  0.02542  0.02723 =
 -0.00133 -0.00323 -0.00502 
AFIX 23
H4a   2    -0.07944  0.58801  0.30983  11.00000 -1.20000 
H4b   2    -0.20638  0.63977  0.32638  11.00000 -1.20000 
AFIX 0
C5    1    -0.07427  0.31565  0.33819  11.00000  0.02428  0.02521  0.02367 =
 -0.00269 -0.00145 -0.00321 
AFIX 23
H5a   2    -0.01513  0.16892  0.33097  11.00000 -1.20000 
H5b   2    -0.14406  0.21330  0.34729  11.00000 -1.20000 
AFIX 0
C6    1     0.01680  0.50124  0.35463  11.00000  0.02791  0.02570  0.02506 =
 -0.00240 -0.00301 -0.00535 
AFIX 23
H6a   2     0.08235  0.61305  0.34536  11.00000 -1.20000 
H6b   2    -0.04344  0.64014  0.36253  11.00000 -1.20000 
AFIX 0
C7    1     0.10003  0.32964  0.37299  11.00000  0.02726  0.02683  0.02421 =
 -0.00347 -0.00246 -0.00262 
AFIX 23
H7a   2     0.16393  0.19748  0.36517  11.00000 -1.20000 
H7b   2     0.03511  0.21095  0.38185  11.00000 -1.20000 
AFIX 0
C8    1     0.18491  0.52040  0.38989  11.00000  0.02621  0.02652  0.02497 =
 -0.00384 -0.00195 -0.00349 
AFIX 23
H8a   2     0.12060  0.64586  0.39828  11.00000 -1.20000 
H8b   2     0.24647  0.64599  0.38097  11.00000 -1.20000 
AFIX 0
C9    1     0.27412  0.34752  0.40764  11.00000  0.03173  0.02845  0.02677 =
 -0.00405 -0.00423 -0.00200 
AFIX 23
H9a   2     0.21270  0.22166  0.41657  11.00000 -1.20000 
H9b   2     0.33876  0.22252  0.39928  11.00000 -1.20000 
AFIX 0
C10   1     0.35510  0.53292  0.42386  11.00000  0.02790  0.03178  0.02568 =
 0.00024 -0.00163  0.00161 
C11   1     0.42074  0.69216  0.43660  11.00000  0.02705  0.03314  0.02428 =
 -0.00090 -0.00235  0.00111 
C12   1     0.49622  0.87248  0.45138  11.00000  0.02810  0.03274  0.02632 =
 -0.00151 -0.00107  0.00264 
C13   1     0.56135  1.03282  0.46412  11.00000  0.02758  0.03114  0.02678 =
 -0.00081 -0.00169  0.00228 
C14   1     0.64129  1.22177  0.48011  11.00000  0.03146  0.02814  0.02902 =
 -0.00412 -0.00446 -0.00100 
AFIX 23
H14a  2     0.57575  1.34433  0.48850  11.00000 -1.20000 
H14b  2     0.70047  1.35006  0.47098  11.00000 -1.20000 
AFIX 0
C15   1     0.73404  1.05718  0.49788  11.00000  0.02604  0.02574  0.02481 =
 -0.00270 -0.00106 -0.00275 
AFIX 23
H15a  2     0.67479  0.93238  0.50729  11.00000 -1.20000 
H15b  2     0.79832  0.93138  0.48951  11.00000 -1.20000 
AFIX 0
C16   1     0.81886  1.25574  0.51401  11.00000  0.02724  0.02612  0.02429 =
 -0.00173 -0.00179 -0.00308 
AFIX 23
H16a  2     0.75463  1.38655  0.52190  11.00000 -1.20000 
H16b  2     0.88053  1.37549  0.50462  11.00000 -1.20000 
AFIX 0
C17   1     0.90755  1.09427  0.53234  11.00000  0.02679  0.02641  0.02402 =
 -0.00190 -0.00154 -0.00140 
AFIX 23
H17a  2     0.84539  0.98246  0.54223  11.00000 -1.20000 
H17b  2     0.96813  0.95595  0.52445  11.00000 -1.20000 
AFIX 0
C18   1     0.99848  1.29113  0.54778  11.00000  0.02786  0.02596  0.02340 =
 -0.00203 -0.00293 -0.00064 
AFIX 23
H18a  2     0.93760  1.42583  0.55598  11.00000 -1.20000 
H18b  2     1.05855  1.40705  0.53782  11.00000 -1.20000 
AFIX 0
C19   1     1.09072  1.13090  0.56575  11.00000  0.02642  0.02635  0.02552 =
 -0.00183 -0.00213 -0.00142 
AFIX 23
H19a  2     1.03066  1.01352  0.57561  11.00000 -1.20000 
H19b  2     1.15216  0.99749  0.55754  11.00000 -1.20000 
AFIX 0
C20   1     1.18076  1.32713  0.58136  11.00000  0.02704  0.02593  0.02523 =
 -0.00110 -0.00259 -0.00020 
AFIX 23
H20a  2     1.11960  1.46484  0.58919  11.00000 -1.20000 
H20b  2     1.24316  1.43974  0.57156  11.00000 -1.20000 
AFIX 0
C21   1     1.26907  1.16675  0.59977  11.00000  0.02746  0.02736  0.02510 =
 0.00003 -0.00159 -0.00253 
AFIX 23
H21a  2     1.33526  1.03985  0.59193  11.00000 -1.20000 
H21b  2     1.20739  1.04274  0.60881  11.00000 -1.20000 
AFIX 0
C22   1     1.35098  1.36445  0.61649  11.00000  0.02527  0.02668  0.02583 =
 -0.00139 -0.00088 -0.00062 
AFIX 23
H22a  2     1.28470  1.49011  0.62443  11.00000 -1.20000 
H22b  2     1.41197  1.48972  0.60743  11.00000 -1.20000 
AFIX 0
C23   1     1.44047  1.20419  0.63480  11.00000  0.02738  0.02932  0.02592 =
 -0.00142 -0.00086 -0.00044 
AFIX 23
H23a  2     1.38030  1.07043  0.64324  11.00000 -1.20000 
H23b  2     1.51039  1.08726  0.62689  11.00000 -1.20000 
AFIX 0
C24   1     1.51596  1.40105  0.65236  11.00000  0.02744  0.03285  0.02771 =
 -0.00301  0.00002 -0.00080 
AFIX 23
H24a  2     1.44611  1.51635  0.66043  11.00000 -1.20000 
H24b  2     1.57549  1.53620  0.64393  11.00000 -1.20000 
AFIX 0
C25   1     1.60636  1.23880  0.67043  11.00000  0.03825  0.04594  0.03137 =
 -0.00111 -0.00597 -0.00237 
AFIX 137
H25a  2     1.67938  1.13311  0.66265  11.00000 -1.50000 
H25b  2     1.54840  1.10287  0.67874  11.00000 -1.50000 
H25c  2     1.64946  1.37600  0.68152  11.00000 -1.50000 
AFIX 0

N1    3    -0.75000  0.01871  0.25000  10.50000  0.02249  0.02586  0.02286 =
 0.00000  0.00120  0.00000 
C26   1    -0.69341 -0.15671  0.23087  11.00000  0.03053  0.03005  0.02892 =
 -0.00350  0.00260  0.00387 
AFIX 23
H26a  2    -0.76680 -0.28744  0.22439  11.00000 -1.20000 
H26b  2    -0.61468 -0.27581  0.23709  11.00000 -1.20000 
AFIX 0
C27   1    -0.64402  0.03823  0.21190  11.00000  0.02905  0.04000  0.02935 =
 -0.00288  0.00379  0.00001 
AFIX 137
H27a  2    -0.60984 -0.07886  0.19918  11.00000 -1.50000 
H27b  2    -0.56850  0.16141  0.21821  11.00000 -1.50000 
H27c  2    -0.72170  0.15862  0.20601  11.00000 -1.50000 
AFIX 0
H1    2    -0.67498  0.13827  0.25672  11.00000  0.04600 
HKLF 4

END
;

_olex2_submission_special_instructions 'No special instructions were received'
####################################################################### 
# 
# This file contains crystal structure data downloaded from the 
# Cambridge Structural Database (CSD) hosted by the Cambridge 
# Crystallographic Data Centre (CCDC).
# 
# Full information about CCDC data access policies and citation 
# guidelines are available at http://www.ccdc.cam.ac.uk/access/V1 
# 
# Audit and citation data items may have been added by the CCDC. 
# Please retain this information to preserve the provenance of 
# this file and to allow appropriate attribution of the data. 
# 
#######################################################################

data_12_5_19srv342
_database_code_depnum_ccdc_archive 'CCDC 2000836'
loop_
_audit_author_name
_audit_author_address
'Dmitry Yufit'
;Durham University
United Kingdom
;
_audit_update_record             
;
2020-05-04 deposited with the CCDC.	2020-07-20 downloaded from the CCDC.
;
_audit_creation_date             2019-11-21
_audit_creation_method           
;
Olex2 1.3-alpha
(compiled 2019.10.31 svn.r3677 for OlexSys, GUI svn.r5972)
;
_shelx_SHELXL_version_number     2018/3
_chemical_name_common            ?
_chemical_name_systematic        ?
_chemical_formula_moiety         '2(C25 H41 O2 1-), C10 H22 N2 2+'
_chemical_formula_sum            'C60 H104 N2 O4'
_chemical_formula_weight         917.45
_chemical_melting_point          ?
loop_
_atom_type_symbol
_atom_type_description
_atom_type_scat_dispersion_real
_atom_type_scat_dispersion_imag
_atom_type_scat_source
C C 0.0033 0.0016 'International Tables Vol C Tables 4.2.6.8 and 6.1.1.4'
H H 0.0000 0.0000 'International Tables Vol C Tables 4.2.6.8 and 6.1.1.4'
N N 0.0061 0.0033 'International Tables Vol C Tables 4.2.6.8 and 6.1.1.4'
O O 0.0106 0.0060 'International Tables Vol C Tables 4.2.6.8 and 6.1.1.4'

_shelx_space_group_comment       
;
The symmetry employed for this shelxl refinement is uniquely defined
by the following loop, which should always be used as a source of
symmetry information in preference to the above space-group names.
They are only intended as comments.
;
_space_group_crystal_system      triclinic
_space_group_IT_number           2
_space_group_name_H-M_alt        'P -1'
_space_group_name_Hall           '-P 1'
loop_
_space_group_symop_operation_xyz
'x, y, z'
'-x, -y, -z'

_cell_length_a                   5.5770(4)
_cell_length_b                   11.8339(8)
_cell_length_c                   23.0041(15)
_cell_angle_alpha                100.670(2)
_cell_angle_beta                 96.096(2)
_cell_angle_gamma                103.007(2)
_cell_volume                     1436.25(17)
_cell_formula_units_Z            1
_cell_measurement_reflns_used    9931
_cell_measurement_temperature    120
_cell_measurement_theta_max      30.03
_cell_measurement_theta_min      2.74
_shelx_estimated_absorpt_T_max   0.994
_shelx_estimated_absorpt_T_min   0.952
_exptl_absorpt_coefficient_mu    0.064
_exptl_absorpt_correction_T_max  1.0000
_exptl_absorpt_correction_T_min  0.8735
_exptl_absorpt_correction_type   multi-scan
_exptl_absorpt_process_details   
;
SADABS-2016/2 (Bruker, 2016) was used for absorption correction.
wR2(int) was 0.1634 before and 0.0536 after correction.
The Ratio of minimum to maximum transmission is 0.8735.
The \l/2 correction factor is Not present.
;
_exptl_absorpt_special_details   ?
_exptl_crystal_colour            colourless
_exptl_crystal_colour_primary    colourless
_exptl_crystal_density_diffrn    1.061
_exptl_crystal_density_meas      ?
_exptl_crystal_density_method    ?
_exptl_crystal_description       lathe
_exptl_crystal_F_000             510
loop_
_exptl_crystal_face_index_h
_exptl_crystal_face_index_k
_exptl_crystal_face_index_l
_exptl_crystal_face_perp_dist
0.00 0.00 1.00 0.0500
0.00 0.00 -1.00 0.0240
0.00 -1.00 1.00 0.1470
0.00 1.00 -1.00 0.1520
-1.00 1.00 1.00 0.3310
1.00 0.00 -1.00 0.3350
0.00 1.00 1.00 0.1230
0.00 -1.00 -1.00 0.1130

_exptl_crystal_size_max          0.767
_exptl_crystal_size_mid          0.314
_exptl_crystal_size_min          0.1
_exptl_special_details           
;
 Data were collected in shutterless mode. Full sphere of reciprocal 
space was nominally covered by 4 runs of 340 narrow-frame \w-scans (scan 
width 0.5\%, 25s exposure), every run at a different \f angle.
Two runs of 358 \f-scans (scan width 1\%, 1.5s exposure) were used for 
scaling overflowing intensities. Crystal to detector distance 3.49 cm.
;
_exptl_transmission_factor_max   ?
_exptl_transmission_factor_min   ?
_diffrn_reflns_av_R_equivalents  0.0455
_diffrn_reflns_av_unetI/netI     0.0478
_diffrn_reflns_Laue_measured_fraction_full 0.997
_diffrn_reflns_Laue_measured_fraction_max 0.999
_diffrn_reflns_limit_h_max       8
_diffrn_reflns_limit_h_min       -8
_diffrn_reflns_limit_k_max       16
_diffrn_reflns_limit_k_min       -17
_diffrn_reflns_limit_l_max       34
_diffrn_reflns_limit_l_min       -34
_diffrn_reflns_number            36532
_diffrn_reflns_point_group_measured_fraction_full 0.997
_diffrn_reflns_point_group_measured_fraction_max 0.999
_diffrn_reflns_theta_full        25.242
_diffrn_reflns_theta_max         32.500
_diffrn_reflns_theta_min         2.194
_diffrn_ambient_temperature      120
_diffrn_detector                 'Bruker PHOTON 100 CMOS'
_diffrn_detector_area_resol_mean 10.4
_diffrn_detector_type            'CMOS sensor'
_diffrn_measured_fraction_theta_full 0.997
_diffrn_measured_fraction_theta_max 0.999
_diffrn_measurement_device       '3-circle area detector diffractometer'
_diffrn_measurement_device_type  'Bruker D8 Venture'
_diffrn_measurement_method       '\f and \w scans'
_diffrn_radiation_monochromator  'focusing mirrors'
_diffrn_radiation_probe          X-ray
_diffrn_radiation_type           MoK\a
_diffrn_radiation_wavelength     0.71073
_diffrn_source                   'microfocus sealed X-ray tube'
_diffrn_source_current           1.0
_diffrn_source_power             0.05
_diffrn_source_type              'Incoatec I\mS microsource'
_diffrn_source_voltage           50.0
_diffrn_standards_number         0
_reflns_Friedel_coverage         0.000
_reflns_Friedel_fraction_full    .
_reflns_Friedel_fraction_max     .
_reflns_number_gt                7700
_reflns_number_total             10400
_reflns_special_details          
;
 Reflections were merged by SHELXL according to the crystal
 class for the calculation of statistics and refinement.
 
 _reflns_Friedel_fraction is defined as the number of unique
 Friedel pairs measured divided by the number that would be
 possible theoretically, ignoring centric projections and
 systematic absences.
;
_reflns_threshold_expression     'I > 2\s(I)'
_computing_cell_refinement       'SAINT v8.38A (Bruker, 2017)'
_computing_data_collection       'APEX3 v.2016.1-0 (Bruker, 2016)'
_computing_data_reduction        'SAINT v8.38A (Bruker, 2017)'
_computing_molecular_graphics    'Olex2 1.3-alpha (Dolomanov et al., 2009)'
_computing_publication_material  'Olex2 1.3-alpha (Dolomanov et al., 2009)'
_computing_structure_refinement  'SHELXL 2018/3 (Sheldrick, 2015a)'
_computing_structure_solution    'ShelXT 2018/2 (Sheldrick, 2015)'
_refine_diff_density_max         0.506
_refine_diff_density_min         -0.255
_refine_diff_density_rms         0.046
_refine_ls_extinction_coef       .
_refine_ls_extinction_method     none
_refine_ls_goodness_of_fit_ref   1.019
_refine_ls_hydrogen_treatment    mixed
_refine_ls_matrix_type           full
_refine_ls_number_parameters     312
_refine_ls_number_reflns         10400
_refine_ls_number_restraints     0
_refine_ls_R_factor_all          0.0754
_refine_ls_R_factor_gt           0.0497
_refine_ls_restrained_S_all      1.019
_refine_ls_shift/su_max          0.001
_refine_ls_shift/su_mean         0.000
_refine_ls_structure_factor_coef Fsqd
_refine_ls_weighting_details     
'w=1/[\s^2^(Fo^2^)+(0.0649P)^2^+0.3367P] where P=(Fo^2^+2Fc^2^)/3'
_refine_ls_weighting_scheme      calc
_refine_ls_wR_factor_gt          0.1263
_refine_ls_wR_factor_ref         0.1398
_refine_special_details          
;
 The methyl group was refined as a rigid body rotating around the C---C 
 bond, with a common refined U for three H atoms. Amino H atoms and H(28): refall, 
 other H atoms: riding model (constr).
;
_olex2_refinement_description    
;
1. Fixed Uiso
 At 1.2 times of:
  All C(H,H) groups
2. Others
 Uiso(H25A)=Uiso(H25B)=Uiso(H25C)=FVAR(1)
3.a Secondary CH2 refined with riding coordinates:
 C2(H2A,H2B), C3(H3A,H3B), C4(H4A,H4B), C5(H5A,H5B), C6(H6A,H6B), C7(H7A,H7B),
 C8(H8A,H8B), C9(H9A,H9B), C14(H14A,H14B), C15(H15A,H15B), C16(H16A,H16B),
 C17(H17A,H17B), C18(H18A,H18B), C19(H19A,H19B), C20(H20A,H20B), C21(H21A,H21B),
  C22(H22A,H22B), C23(H23A,H23B), C24(H24A,H24B), C26(H26A,H26B), C27(H27A,
 H27B), C29(H29A,H29B), C30(H30A,H30B)
3.b Idealised Me refined as rotating group:
 C25(H25A,H25B,H25C)
;
_atom_sites_solution_hydrogens   mixed
_atom_sites_solution_primary     dual
_atom_sites_solution_secondary   difmap
loop_
_atom_site_label
_atom_site_type_symbol
_atom_site_fract_x
_atom_site_fract_y
_atom_site_fract_z
_atom_site_U_iso_or_equiv
_atom_site_adp_type
_atom_site_occupancy
_atom_site_site_symmetry_order
_atom_site_calc_flag
_atom_site_refinement_flags_posn
_atom_site_refinement_flags_adp
_atom_site_refinement_flags_occupancy
_atom_site_disorder_assembly
_atom_site_disorder_group
O1 O 0.08912(13) 1.19236(6) 0.56626(4) 0.02461(16) Uani 1 1 d . . . . .
O2 O -0.23764(13) 1.05641(6) 0.57759(4) 0.02412(16) Uani 1 1 d . . . . .
C1 C -0.00830(17) 1.10020(8) 0.58437(5) 0.01914(18) Uani 1 1 d . . . . .
C2 C 0.1684(2) 1.04557(9) 0.61812(6) 0.0319(3) Uani 1 1 d . . . . .
H2A H 0.308294 1.040292 0.595470 0.038 Uiso 1 1 calc R U . . .
H2B H 0.238817 1.100356 0.657288 0.038 Uiso 1 1 calc R U . . .
C3 C 0.06011(18) 0.92498(9) 0.62926(5) 0.02260(19) Uani 1 1 d . . . . .
H3A H -0.010186 0.869097 0.590399 0.027 Uiso 1 1 calc R U . . .
H3B H -0.077880 0.929338 0.652655 0.027 Uiso 1 1 calc R U . . .
C4 C 0.25156(18) 0.87686(8) 0.66300(5) 0.02062(18) Uani 1 1 d . . . . .
H4A H 0.400560 0.883328 0.642747 0.025 Uiso 1 1 calc R U . . .
H4B H 0.303736 0.926135 0.704108 0.025 Uiso 1 1 calc R U . . .
C5 C 0.15079(19) 0.74818(9) 0.66637(5) 0.02281(19) Uani 1 1 d . . . . .
H5A H 0.091595 0.700053 0.625183 0.027 Uiso 1 1 calc R U . . .
H5B H 0.005325 0.742815 0.687855 0.027 Uiso 1 1 calc R U . . .
C6 C 0.33847(18) 0.69470(8) 0.69753(4) 0.01960(18) Uani 1 1 d . . . . .
H6A H 0.393146 0.740198 0.739343 0.024 Uiso 1 1 calc R U . . .
H6B H 0.486628 0.701626 0.676964 0.024 Uiso 1 1 calc R U . . .
C7 C 0.22971(18) 0.56441(8) 0.69766(5) 0.02116(18) Uani 1 1 d . . . . .
H7A H 0.089565 0.558871 0.720910 0.025 Uiso 1 1 calc R U . . .
H7B H 0.161520 0.520933 0.655984 0.025 Uiso 1 1 calc R U . . .
C8 C 0.41524(18) 0.50373(8) 0.72376(4) 0.01991(18) Uani 1 1 d . . . . .
H8A H 0.480512 0.544915 0.765902 0.024 Uiso 1 1 calc R U . . .
H8B H 0.557242 0.509515 0.701098 0.024 Uiso 1 1 calc R U . . .
C9 C 0.2945(2) 0.37300(9) 0.72113(5) 0.0257(2) Uani 1 1 d . . . . .
H9A H 0.157685 0.368133 0.745406 0.031 Uiso 1 1 calc R U . . .
H9B H 0.220532 0.333654 0.679205 0.031 Uiso 1 1 calc R U . . .
C10 C 0.4683(2) 0.30857(9) 0.74285(5) 0.0249(2) Uani 1 1 d . . . . .
C11 C 0.6099(2) 0.25417(9) 0.75929(5) 0.0243(2) Uani 1 1 d . . . . .
C12 C 0.7688(2) 0.18977(9) 0.77797(5) 0.0250(2) Uani 1 1 d . . . . .
C13 C 0.9099(2) 0.13481(9) 0.79439(5) 0.0265(2) Uani 1 1 d . . . . .
C14 C 1.0930(2) 0.07545(9) 0.81628(6) 0.0298(2) Uani 1 1 d . . . . .
H14A H 1.171695 0.119579 0.857252 0.036 Uiso 1 1 calc R U . . .
H14B H 1.225099 0.080875 0.790626 0.036 Uiso 1 1 calc R U . . .
C15 C 0.99405(19) -0.05460(9) 0.81805(5) 0.02210(19) Uani 1 1 d . . . . .
H15A H 0.858324 -0.062387 0.842637 0.027 Uiso 1 1 calc R U . . .
H15B H 0.925192 -0.101504 0.777006 0.027 Uiso 1 1 calc R U . . .
C16 C 1.20275(19) -0.10238(9) 0.84458(5) 0.02272(19) Uani 1 1 d . . . . .
H16A H 1.335564 -0.094739 0.819159 0.027 Uiso 1 1 calc R U . . .
H16B H 1.274825 -0.051928 0.884729 0.027 Uiso 1 1 calc R U . . .
C17 C 1.12611(19) -0.23083(9) 0.85055(5) 0.02299(19) Uani 1 1 d . . . . .
H17A H 1.044926 -0.281620 0.811044 0.028 Uiso 1 1 calc R U . . .
H17B H 1.002961 -0.238247 0.878497 0.028 Uiso 1 1 calc R U . . .
C18 C 1.34798(19) -0.27476(9) 0.87348(5) 0.02247(19) Uani 1 1 d . . . . .
H18A H 1.469494 -0.267423 0.845140 0.027 Uiso 1 1 calc R U . . .
H18B H 1.430389 -0.222214 0.912482 0.027 Uiso 1 1 calc R U . . .
C19 C 1.28347(19) -0.40243(9) 0.88139(5) 0.02219(19) Uani 1 1 d . . . . .
H19A H 1.194111 -0.455209 0.843013 0.027 Uiso 1 1 calc R U . . .
H19B H 1.169987 -0.409387 0.911563 0.027 Uiso 1 1 calc R U . . .
C20 C 1.51278(19) -0.44372(9) 0.90120(5) 0.02231(19) Uani 1 1 d . . . . .
H20A H 1.623879 -0.437924 0.870472 0.027 Uiso 1 1 calc R U . . .
H20B H 1.604144 -0.389010 0.938883 0.027 Uiso 1 1 calc R U . . .
C21 C 1.45726(18) -0.57004(9) 0.91122(5) 0.02215(19) Uani 1 1 d . . . . .
H21A H 1.348358 -0.576189 0.942381 0.027 Uiso 1 1 calc R U . . .
H21B H 1.365670 -0.625293 0.873708 0.027 Uiso 1 1 calc R U . . .
C22 C 1.69196(19) -0.60734(9) 0.93040(5) 0.02304(19) Uani 1 1 d . . . . .
H22A H 1.784387 -0.550645 0.967402 0.028 Uiso 1 1 calc R U . . .
H22B H 1.799271 -0.601502 0.898896 0.028 Uiso 1 1 calc R U . . .
C23 C 1.64642(19) -0.73243(9) 0.94186(5) 0.0236(2) Uani 1 1 d . . . . .
H23A H 1.533279 -0.739869 0.972086 0.028 Uiso 1 1 calc R U . . .
H23B H 1.562269 -0.789909 0.904366 0.028 Uiso 1 1 calc R U . . .
C24 C 1.8838(2) -0.76391(10) 0.96370(5) 0.0295(2) Uani 1 1 d . . . . .
H24A H 1.965714 -0.707155 1.001594 0.035 Uiso 1 1 calc R U . . .
H24B H 1.998201 -0.754266 0.933878 0.035 Uiso 1 1 calc R U . . .
C25 C 1.8443(3) -0.88941(11) 0.97421(6) 0.0395(3) Uani 1 1 d . . . . .
H25A H 1.767560 -0.946527 0.936691 0.056(3) Uiso 1 1 calc R U . . .
H25B H 1.734787 -0.899370 1.004484 0.056(3) Uiso 1 1 calc R U . . .
H25C H 2.005223 -0.903266 0.988241 0.056(3) Uiso 1 1 calc R U . . .
N N 0.55795(14) 1.22887(7) 0.54666(4) 0.01583(15) Uani 1 1 d . . . . .
HA H 0.392(3) 1.2126(12) 0.5542(6) 0.030(3) Uiso 1 1 d . . . . .
HB H 0.635(3) 1.1686(13) 0.5560(6) 0.035(4) Uiso 1 1 d . . . . .
C26 C 0.69489(17) 1.34429(8) 0.58603(4) 0.01719(17) Uani 1 1 d . . . . .
H26A H 0.871143 1.362332 0.579727 0.021 Uiso 1 1 calc R U . . .
H26B H 0.690872 1.339394 0.628430 0.021 Uiso 1 1 calc R U . . .
C27 C 0.57886(17) 1.44337(8) 0.57270(4) 0.01645(16) Uani 1 1 d . . . . .
H27A H 0.678017 1.519941 0.598215 0.020 Uiso 1 1 calc R U . . .
H27B H 0.408455 1.429054 0.583109 0.020 Uiso 1 1 calc R U . . .
C28 C 0.56599(16) 1.45225(7) 0.50674(4) 0.01313(15) Uani 1 1 d . . . . .
H28 H 0.735(2) 1.4747(10) 0.4983(5) 0.014(3) Uiso 1 1 d . . . . .
C29 C 0.43855(17) 1.32917(7) 0.46755(4) 0.01694(17) Uani 1 1 d . . . . .
H29A H 0.260879 1.308760 0.472543 0.020 Uiso 1 1 calc R U . . .
H29B H 0.445873 1.332096 0.425028 0.020 Uiso 1 1 calc R U . . .
C30 C 0.55713(17) 1.23216(8) 0.48264(4) 0.01755(17) Uani 1 1 d . . . . .
H30A H 0.462651 1.154314 0.457507 0.021 Uiso 1 1 calc R U . . .
H30B H 0.730143 1.247543 0.473911 0.021 Uiso 1 1 calc R U . . .

loop_
_atom_site_aniso_label
_atom_site_aniso_U_11
_atom_site_aniso_U_22
_atom_site_aniso_U_33
_atom_site_aniso_U_23
_atom_site_aniso_U_13
_atom_site_aniso_U_12
O1 0.0164(3) 0.0200(3) 0.0449(5) 0.0189(3) 0.0091(3) 0.0081(3)
O2 0.0152(3) 0.0182(3) 0.0436(4) 0.0161(3) 0.0037(3) 0.0064(2)
C1 0.0162(4) 0.0162(4) 0.0294(5) 0.0107(3) 0.0043(3) 0.0077(3)
C2 0.0192(5) 0.0207(5) 0.0580(8) 0.0220(5) -0.0043(5) 0.0032(4)
C3 0.0184(4) 0.0175(4) 0.0350(5) 0.0130(4) 0.0014(4) 0.0061(3)
C4 0.0214(4) 0.0181(4) 0.0261(5) 0.0106(4) 0.0025(3) 0.0085(3)
C5 0.0212(4) 0.0206(4) 0.0307(5) 0.0125(4) 0.0013(4) 0.0090(3)
C6 0.0221(4) 0.0181(4) 0.0213(4) 0.0075(3) 0.0011(3) 0.0088(3)
C7 0.0222(4) 0.0177(4) 0.0260(5) 0.0067(4) 0.0021(4) 0.0092(3)
C8 0.0234(4) 0.0177(4) 0.0214(4) 0.0064(3) 0.0024(3) 0.0094(3)
C9 0.0257(5) 0.0187(4) 0.0352(6) 0.0097(4) 0.0013(4) 0.0092(4)
C10 0.0291(5) 0.0180(4) 0.0298(5) 0.0083(4) 0.0041(4) 0.0083(4)
C11 0.0278(5) 0.0185(4) 0.0289(5) 0.0087(4) 0.0047(4) 0.0078(4)
C12 0.0276(5) 0.0191(4) 0.0310(5) 0.0092(4) 0.0049(4) 0.0078(4)
C13 0.0267(5) 0.0194(4) 0.0357(6) 0.0099(4) 0.0038(4) 0.0078(4)
C14 0.0226(5) 0.0204(5) 0.0492(7) 0.0131(4) 0.0019(4) 0.0079(4)
C15 0.0218(4) 0.0191(4) 0.0282(5) 0.0088(4) 0.0030(4) 0.0082(3)
C16 0.0221(5) 0.0202(4) 0.0289(5) 0.0097(4) 0.0029(4) 0.0086(4)
C17 0.0226(5) 0.0205(4) 0.0296(5) 0.0108(4) 0.0040(4) 0.0088(4)
C18 0.0231(5) 0.0207(4) 0.0269(5) 0.0107(4) 0.0025(4) 0.0083(4)
C19 0.0232(5) 0.0211(4) 0.0263(5) 0.0114(4) 0.0042(4) 0.0084(4)
C20 0.0226(5) 0.0209(4) 0.0257(5) 0.0105(4) 0.0010(4) 0.0069(3)
C21 0.0213(4) 0.0203(4) 0.0269(5) 0.0105(4) 0.0013(4) 0.0063(3)
C22 0.0220(5) 0.0190(4) 0.0293(5) 0.0098(4) -0.0003(4) 0.0060(3)
C23 0.0233(5) 0.0195(4) 0.0293(5) 0.0097(4) 0.0009(4) 0.0061(4)
C24 0.0300(5) 0.0225(5) 0.0380(6) 0.0096(4) -0.0015(4) 0.0111(4)
C25 0.0512(8) 0.0272(6) 0.0488(8) 0.0172(5) 0.0074(6) 0.0203(5)
N 0.0145(3) 0.0117(3) 0.0243(4) 0.0083(3) 0.0035(3) 0.0056(3)
C26 0.0195(4) 0.0135(4) 0.0201(4) 0.0059(3) 0.0006(3) 0.0065(3)
C27 0.0213(4) 0.0130(4) 0.0175(4) 0.0054(3) 0.0022(3) 0.0078(3)
C28 0.0147(4) 0.0093(3) 0.0169(4) 0.0048(3) 0.0027(3) 0.0043(3)
C29 0.0219(4) 0.0104(3) 0.0187(4) 0.0032(3) -0.0005(3) 0.0061(3)
C30 0.0209(4) 0.0108(3) 0.0221(4) 0.0040(3) 0.0026(3) 0.0064(3)

_geom_special_details            
;
 All esds (except the esd in the dihedral angle between two l.s. planes)
 are estimated using the full covariance matrix.  The cell esds are taken
 into account individually in the estimation of esds in distances, angles
 and torsion angles; correlations between esds in cell parameters are only
 used when they are defined by crystal symmetry.  An approximate (isotropic)
 treatment of cell esds is used for estimating esds involving l.s. planes.
;
loop_
_geom_bond_atom_site_label_1
_geom_bond_atom_site_label_2
_geom_bond_distance
_geom_bond_site_symmetry_2
_geom_bond_publ_flag
O1 C1 1.2679(11) . ?
O2 C1 1.2482(12) . ?
C1 C2 1.5175(13) . ?
C2 H2A 0.9900 . ?
C2 H2B 0.9900 . ?
C2 C3 1.4991(13) . ?
C3 H3A 0.9900 . ?
C3 H3B 0.9900 . ?
C3 C4 1.5258(13) . ?
C4 H4A 0.9900 . ?
C4 H4B 0.9900 . ?
C4 C5 1.5194(13) . ?
C5 H5A 0.9900 . ?
C5 H5B 0.9900 . ?
C5 C6 1.5220(13) . ?
C6 H6A 0.9900 . ?
C6 H6B 0.9900 . ?
C6 C7 1.5253(13) . ?
C7 H7A 0.9900 . ?
C7 H7B 0.9900 . ?
C7 C8 1.5195(13) . ?
C8 H8A 0.9900 . ?
C8 H8B 0.9900 . ?
C8 C9 1.5291(14) . ?
C9 H9A 0.9900 . ?
C9 H9B 0.9900 . ?
C9 C10 1.4632(14) . ?
C10 C11 1.1986(14) . ?
C11 C12 1.3768(14) . ?
C12 C13 1.2013(14) . ?
C13 C14 1.4611(14) . ?
C14 H14A 0.9900 . ?
C14 H14B 0.9900 . ?
C14 C15 1.5233(14) . ?
C15 H15A 0.9900 . ?
C15 H15B 0.9900 . ?
C15 C16 1.5231(13) . ?
C16 H16A 0.9900 . ?
C16 H16B 0.9900 . ?
C16 C17 1.5198(14) . ?
C17 H17A 0.9900 . ?
C17 H17B 0.9900 . ?
C17 C18 1.5271(13) . ?
C18 H18A 0.9900 . ?
C18 H18B 0.9900 . ?
C18 C19 1.5219(13) . ?
C19 H19A 0.9900 . ?
C19 H19B 0.9900 . ?
C19 C20 1.5238(14) . ?
C20 H20A 0.9900 . ?
C20 H20B 0.9900 . ?
C20 C21 1.5224(13) . ?
C21 H21A 0.9900 . ?
C21 H21B 0.9900 . ?
C21 C22 1.5206(14) . ?
C22 H22A 0.9900 . ?
C22 H22B 0.9900 . ?
C22 C23 1.5215(13) . ?
C23 H23A 0.9900 . ?
C23 H23B 0.9900 . ?
C23 C24 1.5145(14) . ?
C24 H24A 0.9900 . ?
C24 H24B 0.9900 . ?
C24 C25 1.5198(15) . ?
C25 H25A 0.9800 . ?
C25 H25B 0.9800 . ?
C25 H25C 0.9800 . ?
N HA 0.944(14) . ?
N HB 0.959(15) . ?
N C26 1.4814(12) . ?
N C30 1.4800(12) . ?
C26 H26A 0.9900 . ?
C26 H26B 0.9900 . ?
C26 C27 1.5232(12) . ?
C27 H27A 0.9900 . ?
C27 H27B 0.9900 . ?
C27 C28 1.5354(12) . ?
C28 C28 1.5399(16) 2_686 ?
C28 H28 0.971(12) . ?
C28 C29 1.5333(12) . ?
C29 H29A 0.9900 . ?
C29 H29B 0.9900 . ?
C29 C30 1.5219(12) . ?
C30 H30A 0.9900 . ?
C30 H30B 0.9900 . ?

loop_
_geom_angle_atom_site_label_1
_geom_angle_atom_site_label_2
_geom_angle_atom_site_label_3
_geom_angle
_geom_angle_site_symmetry_1
_geom_angle_site_symmetry_3
_geom_angle_publ_flag
O1 C1 C2 116.67(8) . . ?
O2 C1 O1 123.52(8) . . ?
O2 C1 C2 119.76(8) . . ?
C1 C2 H2A 108.2 . . ?
C1 C2 H2B 108.2 . . ?
H2A C2 H2B 107.3 . . ?
C3 C2 C1 116.46(9) . . ?
C3 C2 H2A 108.2 . . ?
C3 C2 H2B 108.2 . . ?
C2 C3 H3A 109.0 . . ?
C2 C3 H3B 109.0 . . ?
C2 C3 C4 112.76(8) . . ?
H3A C3 H3B 107.8 . . ?
C4 C3 H3A 109.0 . . ?
C4 C3 H3B 109.0 . . ?
C3 C4 H4A 109.1 . . ?
C3 C4 H4B 109.1 . . ?
H4A C4 H4B 107.8 . . ?
C5 C4 C3 112.46(8) . . ?
C5 C4 H4A 109.1 . . ?
C5 C4 H4B 109.1 . . ?
C4 C5 H5A 108.7 . . ?
C4 C5 H5B 108.7 . . ?
C4 C5 C6 114.39(8) . . ?
H5A C5 H5B 107.6 . . ?
C6 C5 H5A 108.7 . . ?
C6 C5 H5B 108.7 . . ?
C5 C6 H6A 109.2 . . ?
C5 C6 H6B 109.2 . . ?
C5 C6 C7 112.03(8) . . ?
H6A C6 H6B 107.9 . . ?
C7 C6 H6A 109.2 . . ?
C7 C6 H6B 109.2 . . ?
C6 C7 H7A 108.7 . . ?
C6 C7 H7B 108.7 . . ?
H7A C7 H7B 107.6 . . ?
C8 C7 C6 114.27(8) . . ?
C8 C7 H7A 108.7 . . ?
C8 C7 H7B 108.7 . . ?
C7 C8 H8A 109.4 . . ?
C7 C8 H8B 109.4 . . ?
C7 C8 C9 111.27(8) . . ?
H8A C8 H8B 108.0 . . ?
C9 C8 H8A 109.4 . . ?
C9 C8 H8B 109.4 . . ?
C8 C9 H9A 108.8 . . ?
C8 C9 H9B 108.8 . . ?
H9A C9 H9B 107.7 . . ?
C10 C9 C8 113.59(9) . . ?
C10 C9 H9A 108.8 . . ?
C10 C9 H9B 108.8 . . ?
C11 C10 C9 178.43(12) . . ?
C10 C11 C12 178.91(11) . . ?
C13 C12 C11 179.19(11) . . ?
C12 C13 C14 176.21(12) . . ?
C13 C14 H14A 108.3 . . ?
C13 C14 H14B 108.3 . . ?
C13 C14 C15 116.07(9) . . ?
H14A C14 H14B 107.4 . . ?
C15 C14 H14A 108.3 . . ?
C15 C14 H14B 108.3 . . ?
C14 C15 H15A 109.7 . . ?
C14 C15 H15B 109.7 . . ?
H15A C15 H15B 108.2 . . ?
C16 C15 C14 110.02(8) . . ?
C16 C15 H15A 109.7 . . ?
C16 C15 H15B 109.7 . . ?
C15 C16 H16A 108.5 . . ?
C15 C16 H16B 108.5 . . ?
H16A C16 H16B 107.5 . . ?
C17 C16 C15 115.23(8) . . ?
C17 C16 H16A 108.5 . . ?
C17 C16 H16B 108.5 . . ?
C16 C17 H17A 109.2 . . ?
C16 C17 H17B 109.2 . . ?
C16 C17 C18 112.14(8) . . ?
H17A C17 H17B 107.9 . . ?
C18 C17 H17A 109.2 . . ?
C18 C17 H17B 109.2 . . ?
C17 C18 H18A 108.6 . . ?
C17 C18 H18B 108.6 . . ?
H18A C18 H18B 107.5 . . ?
C19 C18 C17 114.84(8) . . ?
C19 C18 H18A 108.6 . . ?
C19 C18 H18B 108.6 . . ?
C18 C19 H19A 109.1 . . ?
C18 C19 H19B 109.1 . . ?
C18 C19 C20 112.65(8) . . ?
H19A C19 H19B 107.8 . . ?
C20 C19 H19A 109.1 . . ?
C20 C19 H19B 109.1 . . ?
C19 C20 H20A 108.6 . . ?
C19 C20 H20B 108.6 . . ?
H20A C20 H20B 107.6 . . ?
C21 C20 C19 114.61(8) . . ?
C21 C20 H20A 108.6 . . ?
C21 C20 H20B 108.6 . . ?
C20 C21 H21A 109.1 . . ?
C20 C21 H21B 109.1 . . ?
H21A C21 H21B 107.8 . . ?
C22 C21 C20 112.59(8) . . ?
C22 C21 H21A 109.1 . . ?
C22 C21 H21B 109.1 . . ?
C21 C22 H22A 108.6 . . ?
C21 C22 H22B 108.6 . . ?
C21 C22 C23 114.68(8) . . ?
H22A C22 H22B 107.6 . . ?
C23 C22 H22A 108.6 . . ?
C23 C22 H22B 108.6 . . ?
C22 C23 H23A 109.0 . . ?
C22 C23 H23B 109.0 . . ?
H23A C23 H23B 107.8 . . ?
C24 C23 C22 112.99(9) . . ?
C24 C23 H23A 109.0 . . ?
C24 C23 H23B 109.0 . . ?
C23 C24 H24A 108.7 . . ?
C23 C24 H24B 108.7 . . ?
C23 C24 C25 114.11(10) . . ?
H24A C24 H24B 107.6 . . ?
C25 C24 H24A 108.7 . . ?
C25 C24 H24B 108.7 . . ?
C24 C25 H25A 109.5 . . ?
C24 C25 H25B 109.5 . . ?
C24 C25 H25C 109.5 . . ?
H25A C25 H25B 109.5 . . ?
H25A C25 H25C 109.5 . . ?
H25B C25 H25C 109.5 . . ?
HA N HB 110.2(12) . . ?
C26 N HA 108.0(8) . . ?
C26 N HB 108.6(9) . . ?
C30 N HA 108.7(8) . . ?
C30 N HB 109.8(8) . . ?
C30 N C26 111.51(7) . . ?
N C26 H26A 109.5 . . ?
N C26 H26B 109.5 . . ?
N C26 C27 110.62(7) . . ?
H26A C26 H26B 108.1 . . ?
C27 C26 H26A 109.5 . . ?
C27 C26 H26B 109.5 . . ?
C26 C27 H27A 109.1 . . ?
C26 C27 H27B 109.1 . . ?
C26 C27 C28 112.58(7) . . ?
H27A C27 H27B 107.8 . . ?
C28 C27 H27A 109.1 . . ?
C28 C27 H27B 109.1 . . ?
C27 C28 C28 111.86(9) . 2_686 ?
C27 C28 H28 108.3(7) . . ?
C28 C28 H28 107.7(7) 2_686 . ?
C29 C28 C27 108.48(7) . . ?
C29 C28 C28 112.21(9) . 2_686 ?
C29 C28 H28 108.1(7) . . ?
C28 C29 H29A 109.0 . . ?
C28 C29 H29B 109.0 . . ?
H29A C29 H29B 107.8 . . ?
C30 C29 C28 113.05(7) . . ?
C30 C29 H29A 109.0 . . ?
C30 C29 H29B 109.0 . . ?
N C30 C29 110.20(7) . . ?
N C30 H30A 109.6 . . ?
N C30 H30B 109.6 . . ?
C29 C30 H30A 109.6 . . ?
C29 C30 H30B 109.6 . . ?
H30A C30 H30B 108.1 . . ?

loop_
_geom_hbond_atom_site_label_D
_geom_hbond_atom_site_label_H
_geom_hbond_atom_site_label_A
_geom_hbond_distance_DH
_geom_hbond_distance_HA
_geom_hbond_distance_DA
_geom_hbond_angle_DHA
_geom_hbond_site_symmetry_A
_geom_hbond_publ_flag
N HA O1 0.944(14) 1.711(14) 2.6534(10) 175.9(13) . yes
N HB O2 0.959(15) 1.761(15) 2.7173(10) 175.5(13) 1_655 yes

loop_
_geom_torsion_atom_site_label_1
_geom_torsion_atom_site_label_2
_geom_torsion_atom_site_label_3
_geom_torsion_atom_site_label_4
_geom_torsion
_geom_torsion_site_symmetry_1
_geom_torsion_site_symmetry_2
_geom_torsion_site_symmetry_3
_geom_torsion_site_symmetry_4
_geom_torsion_publ_flag
O1 C1 C2 C3 -168.81(10) . . . . ?
O2 C1 C2 C3 13.68(16) . . . . ?
C1 C2 C3 C4 179.57(10) . . . . ?
C2 C3 C4 C5 -171.83(10) . . . . ?
C3 C4 C5 C6 177.73(8) . . . . ?
C4 C5 C6 C7 -178.03(8) . . . . ?
C5 C6 C7 C8 175.33(8) . . . . ?
C6 C7 C8 C9 -178.76(8) . . . . ?
C7 C8 C9 C10 176.98(9) . . . . ?
C13 C14 C15 C16 -177.23(10) . . . . ?
C14 C15 C16 C17 178.25(9) . . . . ?
C15 C16 C17 C18 176.16(9) . . . . ?
C16 C17 C18 C19 179.13(9) . . . . ?
C17 C18 C19 C20 177.01(9) . . . . ?
C18 C19 C20 C21 178.57(9) . . . . ?
C19 C20 C21 C22 179.52(9) . . . . ?
C20 C21 C22 C23 179.17(9) . . . . ?
C21 C22 C23 C24 -177.25(9) . . . . ?
C22 C23 C24 C25 -178.72(10) . . . . ?
N C26 C27 C28 -56.21(10) . . . . ?
C26 N C30 C29 -58.55(9) . . . . ?
C26 C27 C28 C28 176.56(9) . . . 2_686 ?
C26 C27 C28 C29 52.25(10) . . . . ?
C27 C28 C29 C30 -52.59(10) . . . . ?
C28 C28 C29 C30 -176.68(9) 2_686 . . . ?
C28 C29 C30 N 56.43(10) . . . . ?
C30 N C26 C27 58.73(9) . . . . ?

_shelx_res_file                  
;
TITL 19asb011_a.res in P-1
    19srv342.res
    created by SHELXL-2018/3 at 22:19:40 on 21-Nov-2019
REM Old TITL 19asb011 in P-1 #2
REM SHELXT solution in P-1: R1 0.156, Rweak 0.005, Alpha 0.033
REM <I/s> 0.000 for 0 systematic absences, Orientation as input
REM Formula found by SHELXT: C28 N3 O2
CELL 0.71073 5.577 11.8339 23.0041 100.67 96.096 103.007
ZERR 1 0.0004 0.0008 0.0015 0.002 0.002 0.002
LATT 1
SFAC C H N O
UNIT 60 104 2 4
EQIV $1 1+X,+Y,+Z

L.S. 7
PLAN  11
SIZE 0.1 0.314 0.767
TEMP -153.15
CONF
HTAB N O1
HTAB N O2_$1
BOND
list 4
MORE -1
BOND $H
fmap 2 53
acta
OMIT -3 65
REM <olex2.extras>
REM <HklSrc "%.\\19srv342.hkl">
REM </olex2.extras>

WGHT    0.064900    0.336700
FVAR       1.04732   0.05580
O1    4    0.089123    1.192363    0.566265    11.00000    0.01642    0.02003 =
         0.04486    0.01886    0.00913    0.00811
O2    4   -0.237636    1.056413    0.577590    11.00000    0.01524    0.01821 =
         0.04358    0.01608    0.00365    0.00638
C1    1   -0.008302    1.100201    0.584365    11.00000    0.01618    0.01615 =
         0.02940    0.01074    0.00432    0.00771
C2    1    0.168436    1.045569    0.618125    11.00000    0.01918    0.02069 =
         0.05804    0.02198   -0.00427    0.00323
AFIX  23
H2A   2    0.308294    1.040292    0.595470    11.00000   -1.20000
H2B   2    0.238817    1.100356    0.657288    11.00000   -1.20000
AFIX   0
C3    1    0.060111    0.924975    0.629260    11.00000    0.01837    0.01751 =
         0.03504    0.01302    0.00144    0.00607
AFIX  23
H3A   2   -0.010186    0.869097    0.590399    11.00000   -1.20000
H3B   2   -0.077880    0.929338    0.652655    11.00000   -1.20000
AFIX   0
C4    1    0.251564    0.876857    0.662997    11.00000    0.02141    0.01814 =
         0.02609    0.01059    0.00247    0.00847
AFIX  23
H4A   2    0.400560    0.883328    0.642747    11.00000   -1.20000
H4B   2    0.303736    0.926135    0.704108    11.00000   -1.20000
AFIX   0
C5    1    0.150792    0.748178    0.666369    11.00000    0.02116    0.02063 =
         0.03067    0.01248    0.00135    0.00903
AFIX  23
H5A   2    0.091595    0.700053    0.625183    11.00000   -1.20000
H5B   2    0.005325    0.742815    0.687855    11.00000   -1.20000
AFIX   0
C6    1    0.338474    0.694705    0.697529    11.00000    0.02207    0.01805 =
         0.02131    0.00748    0.00113    0.00875
AFIX  23
H6A   2    0.393146    0.740198    0.739343    11.00000   -1.20000
H6B   2    0.486628    0.701626    0.676964    11.00000   -1.20000
AFIX   0
C7    1    0.229713    0.564406    0.697655    11.00000    0.02223    0.01774 =
         0.02599    0.00672    0.00212    0.00919
AFIX  23
H7A   2    0.089565    0.558871    0.720910    11.00000   -1.20000
H7B   2    0.161520    0.520933    0.655984    11.00000   -1.20000
AFIX   0
C8    1    0.415244    0.503729    0.723759    11.00000    0.02337    0.01774 =
         0.02138    0.00642    0.00242    0.00944
AFIX  23
H8A   2    0.480512    0.544915    0.765902    11.00000   -1.20000
H8B   2    0.557242    0.509515    0.701098    11.00000   -1.20000
AFIX   0
C9    1    0.294524    0.373000    0.721134    11.00000    0.02569    0.01868 =
         0.03524    0.00965    0.00135    0.00925
AFIX  23
H9A   2    0.157685    0.368133    0.745406    11.00000   -1.20000
H9B   2    0.220532    0.333654    0.679205    11.00000   -1.20000
AFIX   0
C10   1    0.468292    0.308572    0.742851    11.00000    0.02907    0.01801 =
         0.02980    0.00832    0.00405    0.00827
C11   1    0.609892    0.254169    0.759286    11.00000    0.02784    0.01855 =
         0.02895    0.00867    0.00470    0.00778
C12   1    0.768824    0.189774    0.777974    11.00000    0.02756    0.01910 =
         0.03100    0.00920    0.00495    0.00779
C13   1    0.909916    0.134813    0.794391    11.00000    0.02668    0.01944 =
         0.03567    0.00995    0.00376    0.00777
C14   1    1.093031    0.075453    0.816285    11.00000    0.02257    0.02043 =
         0.04916    0.01314    0.00191    0.00791
AFIX  23
H14A  2    1.171695    0.119579    0.857252    11.00000   -1.20000
H14B  2    1.225099    0.080875    0.790626    11.00000   -1.20000
AFIX   0
C15   1    0.994048   -0.054599    0.818052    11.00000    0.02178    0.01912 =
         0.02816    0.00876    0.00296    0.00818
AFIX  23
H15A  2    0.858324   -0.062387    0.842637    11.00000   -1.20000
H15B  2    0.925192   -0.101504    0.777006    11.00000   -1.20000
AFIX   0
C16   1    1.202752   -0.102380    0.844577    11.00000    0.02212    0.02025 =
         0.02894    0.00973    0.00290    0.00860
AFIX  23
H16A  2    1.335564   -0.094739    0.819159    11.00000   -1.20000
H16B  2    1.274825   -0.051928    0.884729    11.00000   -1.20000
AFIX   0
C17   1    1.126105   -0.230832    0.850554    11.00000    0.02257    0.02055 =
         0.02965    0.01079    0.00398    0.00878
AFIX  23
H17A  2    1.044926   -0.281620    0.811044    11.00000   -1.20000
H17B  2    1.002961   -0.238247    0.878497    11.00000   -1.20000
AFIX   0
C18   1    1.347982   -0.274763    0.873479    11.00000    0.02307    0.02070 =
         0.02693    0.01074    0.00251    0.00826
AFIX  23
H18A  2    1.469494   -0.267423    0.845140    11.00000   -1.20000
H18B  2    1.430389   -0.222214    0.912482    11.00000   -1.20000
AFIX   0
C19   1    1.283470   -0.402434    0.881391    11.00000    0.02323    0.02109 =
         0.02627    0.01140    0.00417    0.00843
AFIX  23
H19A  2    1.194111   -0.455209    0.843013    11.00000   -1.20000
H19B  2    1.169987   -0.409387    0.911563    11.00000   -1.20000
AFIX   0
C20   1    1.512783   -0.443721    0.901200    11.00000    0.02263    0.02086 =
         0.02571    0.01048    0.00098    0.00690
AFIX  23
H20A  2    1.623879   -0.437924    0.870472    11.00000   -1.20000
H20B  2    1.604144   -0.389010    0.938883    11.00000   -1.20000
AFIX   0
C21   1    1.457263   -0.570037    0.911216    11.00000    0.02129    0.02035 =
         0.02695    0.01047    0.00132    0.00629
AFIX  23
H21A  2    1.348358   -0.576189    0.942381    11.00000   -1.20000
H21B  2    1.365670   -0.625293    0.873708    11.00000   -1.20000
AFIX   0
C22   1    1.691960   -0.607337    0.930397    11.00000    0.02202    0.01903 =
         0.02932    0.00978   -0.00031    0.00597
AFIX  23
H22A  2    1.784387   -0.550645    0.967402    11.00000   -1.20000
H22B  2    1.799271   -0.601502    0.898896    11.00000   -1.20000
AFIX   0
C23   1    1.646420   -0.732426    0.941864    11.00000    0.02327    0.01949 =
         0.02931    0.00966    0.00085    0.00609
AFIX  23
H23A  2    1.533279   -0.739869    0.972086    11.00000   -1.20000
H23B  2    1.562269   -0.789909    0.904366    11.00000   -1.20000
AFIX   0
C24   1    1.883792   -0.763912    0.963703    11.00000    0.03003    0.02250 =
         0.03799    0.00961   -0.00147    0.01107
AFIX  23
H24A  2    1.965714   -0.707155    1.001594    11.00000   -1.20000
H24B  2    1.998201   -0.754266    0.933878    11.00000   -1.20000
AFIX   0
C25   1    1.844337   -0.889412    0.974213    11.00000    0.05125    0.02720 =
         0.04878    0.01719    0.00736    0.02030
AFIX 137
H25A  2    1.767560   -0.946527    0.936691    11.00000   21.00000
H25B  2    1.734787   -0.899370    1.004484    11.00000   21.00000
H25C  2    2.005223   -0.903266    0.988241    11.00000   21.00000
AFIX   0

N     3    0.557954    1.228872    0.546658    11.00000    0.01447    0.01169 =
         0.02434    0.00827    0.00354    0.00560
HA    2    0.391890    1.212589    0.554175    11.00000    0.03046
HB    2    0.635480    1.168577    0.556049    11.00000    0.03505
C26   1    0.694892    1.344292    0.586033    11.00000    0.01952    0.01350 =
         0.02007    0.00586    0.00056    0.00653
AFIX  23
H26A  2    0.871143    1.362332    0.579727    11.00000   -1.20000
H26B  2    0.690872    1.339394    0.628430    11.00000   -1.20000
AFIX   0
C27   1    0.578855    1.443366    0.572696    11.00000    0.02126    0.01304 =
         0.01745    0.00539    0.00225    0.00782
AFIX  23
H27A  2    0.678017    1.519941    0.598215    11.00000   -1.20000
H27B  2    0.408455    1.429054    0.583109    11.00000   -1.20000
AFIX   0
C28   1    0.565994    1.452247    0.506744    11.00000    0.01470    0.00929 =
         0.01687    0.00483    0.00267    0.00425
H28   2    0.734927    1.474749    0.498252    11.00000    0.01392
C29   1    0.438553    1.329170    0.467550    11.00000    0.02191    0.01043 =
         0.01868    0.00317   -0.00052    0.00614
AFIX  23
H29A  2    0.260879    1.308760    0.472543    11.00000   -1.20000
H29B  2    0.445873    1.332096    0.425028    11.00000   -1.20000
AFIX   0
C30   1    0.557126    1.232162    0.482638    11.00000    0.02092    0.01084 =
         0.02213    0.00404    0.00265    0.00638
AFIX  23
H30A  2    0.462651    1.154314    0.457507    11.00000   -1.20000
H30B  2    0.730143    1.247543    0.473911    11.00000   -1.20000
AFIX   0
HKLF 4


REM  19asb011_a.res in P-1
REM wR2 = 0.1398, GooF = S = 1.019, Restrained GooF = 1.019 for all data
REM R1 = 0.0497 for 7700 Fo > 4sig(Fo) and 0.0754 for all 10400 data
REM 312 parameters refined using 0 restraints

END

WGHT      0.0660      0.3325

REM Highest difference peak  0.506,  deepest hole -0.255,  1-sigma level  0.046
Q1    1   0.2059  0.8017  0.6628  11.00000  0.05    0.51
Q2    1   0.1596  0.9984  0.6548  11.00000  0.05    0.45
Q3    1   0.1043  0.9787  0.5905  11.00000  0.05    0.43
Q4    1   0.5000  1.5000  0.5000  10.50000  0.05    0.41
Q5    1   0.3402  0.9342  0.6799  11.00000  0.05    0.39
Q6    1   0.5696  1.4433  0.5390  11.00000  0.05    0.38
Q7    1   0.4997  1.2827  0.4778  11.00000  0.05    0.37
Q8    1   0.2751  0.6248  0.6928  11.00000  0.05    0.36
Q9    1   0.3481  0.4358  0.7213  11.00000  0.05    0.35
Q10   1   0.6326  1.3969  0.5789  11.00000  0.05    0.33
Q11   1   1.5886 -0.5857  0.9221  11.00000  0.05    0.33
;
_shelx_res_checksum              16069
####################################################################### 
# 
# This file contains crystal structure data downloaded from the 
# Cambridge Structural Database (CSD) hosted by the Cambridge 
# Crystallographic Data Centre (CCDC).
# 
# Full information about CCDC data access policies and citation 
# guidelines are available at http://www.ccdc.cam.ac.uk/access/V1 
# 
# Audit and citation data items may have been added by the CCDC. 
# Please retain this information to preserve the provenance of 
# this file and to allow appropriate attribution of the data. 
# 
#######################################################################

data_1_19srv221
_database_code_depnum_ccdc_archive 'CCDC 2000831'
loop_
_audit_author_name
_audit_author_address
'Dmitry Yufit'
;Durham University
United Kingdom
;
_audit_update_record             
;
2020-05-04 deposited with the CCDC.	2020-07-20 downloaded from the CCDC.
;
_audit_creation_date             2019-07-15
_audit_creation_method           
;
Olex2 1.2-beta
(compiled 2018.05.29 svn.r3508 for OlexSys, GUI svn.r5506)
;
_shelx_SHELXL_version_number     2017/1
loop_
_audit_author_email
d.s.yufit@durham.ac.uk
_chemical_name_common            ?
_chemical_name_systematic        ?
_chemical_formula_moiety         'C25 H42 O2'
_chemical_formula_sum            'C25 H42 O2'
_chemical_formula_weight         374.58
_chemical_melting_point          ?
loop_
_atom_type_symbol
_atom_type_description
_atom_type_scat_dispersion_real
_atom_type_scat_dispersion_imag
_atom_type_scat_source
C C 0.0032 0.0015 'International Tables Vol C Tables 4.2.6.8 and 6.1.1.4'
H H 0.0000 0.0000 'International Tables Vol C Tables 4.2.6.8 and 6.1.1.4'
O O 0.0108 0.0057 'International Tables Vol C Tables 4.2.6.8 and 6.1.1.4'

_shelx_space_group_comment       
;
The symmetry employed for this shelxl refinement is uniquely defined
by the following loop, which should always be used as a source of
symmetry information in preference to the above space-group names.
They are only intended as comments.
;
_space_group_crystal_system      triclinic
_space_group_IT_number           2
_space_group_name_H-M_alt        'P -1'
_space_group_name_Hall           '-P 1'
loop_
_space_group_symop_operation_xyz
'x, y, z'
'-x, -y, -z'

_cell_length_a                   4.5738(3)
_cell_length_b                   5.3909(3)
_cell_length_c                   46.647(3)
_cell_angle_alpha                88.6499(15)
_cell_angle_beta                 88.5073(14)
_cell_angle_gamma                81.4017(14)
_cell_volume                     1136.64(12)
_cell_formula_units_Z            2
_cell_measurement_reflns_used    5706
_cell_measurement_temperature    100.0
_cell_measurement_theta_max      30.53
_cell_measurement_theta_min      2.96
_shelx_estimated_absorpt_T_max   0.999
_shelx_estimated_absorpt_T_min   0.992
_exptl_absorpt_coefficient_mu    0.063
_exptl_absorpt_correction_T_max  1.0000
_exptl_absorpt_correction_T_min  0.7743
_exptl_absorpt_correction_type   multi-scan
_exptl_absorpt_process_details   
;    
SADABS-2016/2 (Bruker,2016/2) was used for absorption correction. 
wR2(int) was 0.1415 before and 0.0688 after correction. 
The Ratio of minimum to maximum transmission is 0.7743. 
The \l/2 correction factor is Not present.
;
_exptl_absorpt_special_details   ?
_exptl_crystal_colour            'clear colourless'
_exptl_crystal_colour_lustre     clear
_exptl_crystal_colour_primary    colourless
_exptl_crystal_density_diffrn    1.094
_exptl_crystal_density_meas      ?
_exptl_crystal_density_method    ?
_exptl_crystal_description       plank
_exptl_crystal_F_000             416
_exptl_crystal_size_max          0.12
_exptl_crystal_size_mid          0.04
_exptl_crystal_size_min          0.01
_exptl_transmission_factor_max   1.0000
_exptl_transmission_factor_min   0.7743
_diffrn_reflns_av_R_equivalents  0.0574
_diffrn_reflns_av_unetI/netI     0.0775
_diffrn_reflns_Laue_measured_fraction_full 0.995
_diffrn_reflns_Laue_measured_fraction_max 0.987
_diffrn_reflns_limit_h_max       6
_diffrn_reflns_limit_h_min       -6
_diffrn_reflns_limit_k_max       7
_diffrn_reflns_limit_k_min       -7
_diffrn_reflns_limit_l_max       65
_diffrn_reflns_limit_l_min       -66
_diffrn_reflns_number            21023
_diffrn_reflns_point_group_measured_fraction_full 0.995
_diffrn_reflns_point_group_measured_fraction_max 0.987
_diffrn_reflns_theta_full        24.415
_diffrn_reflns_theta_max         29.497
_diffrn_reflns_theta_min         0.847
_diffrn_ambient_temperature      100.0
_diffrn_detector                 'Photon counting pixel array'
_diffrn_detector_area_resol_mean ?
_diffrn_detector_type            'Dectris Pilatus 2M'
_diffrn_measured_fraction_theta_full 0.995
_diffrn_measured_fraction_theta_max 0.987
_diffrn_measurement_device       'Fixed \c 3-circle diffractometer'
_diffrn_measurement_device_type  'Fluid Film Devices'
_diffrn_measurement_method       '\f and \w rotation with 0.1 degree frames'
_diffrn_measurement_specimen_support 'MiTeGen MicroMount'
_diffrn_radiation_monochromator  'Silicon 111'
_diffrn_radiation_probe          x-ray
_diffrn_radiation_type           synchrotron
_diffrn_radiation_wavelength     0.6889
_diffrn_source                   Synchrotron
_diffrn_source_type              'Undulator, I19, DLS, RAL'
_diffrn_standards_number         0
_reflns_Friedel_coverage         0.000
_reflns_Friedel_fraction_full    .
_reflns_Friedel_fraction_max     .
_reflns_number_gt                5115
_reflns_number_total             6893
_reflns_special_details          
;
 Reflections were merged by SHELXL according to the crystal
 class for the calculation of statistics and refinement.
 
 _reflns_Friedel_fraction is defined as the number of unique
 Friedel pairs measured divided by the number that would be
 possible theoretically, ignoring centric projections and
 systematic absences.
;
_reflns_threshold_expression     'I > 2\s(I)'
_computing_cell_refinement       'SAINT V8.38A (Bruker AXS, 2016)'
_computing_data_collection       'GDA 8.44; generic data acquisition software'
_computing_data_reduction        'SAINT V8.38A (Bruker AXS, 2016)'
_computing_molecular_graphics    'Olex2 (Dolomanov et al., 2009)'
_computing_publication_material  'Olex2 (Dolomanov et al., 2009)'
_computing_structure_refinement  'ShelXL (Sheldrick, 2015)'
_computing_structure_solution    
;
Superflip (Palatinus & Chapuis, 2007;Palatinus & van der Lee, 2008;
Palatinus et al., 2012)
;
_refine_diff_density_max         0.533
_refine_diff_density_min         -0.273
_refine_diff_density_rms         0.068
_refine_ls_extinction_coef       .
_refine_ls_extinction_method     none
_refine_ls_goodness_of_fit_ref   1.035
_refine_ls_hydrogen_treatment    mixed
_refine_ls_matrix_type           full
_refine_ls_number_parameters     249
_refine_ls_number_reflns         6893
_refine_ls_number_restraints     0
_refine_ls_R_factor_all          0.0802
_refine_ls_R_factor_gt           0.0640
_refine_ls_restrained_S_all      1.035
_refine_ls_shift/su_max          0.001
_refine_ls_shift/su_mean         0.000
_refine_ls_structure_factor_coef Fsqd
_refine_ls_weighting_details     
'w=1/[\s^2^(Fo^2^)+(0.1100P)^2^] where P=(Fo^2^+2Fc^2^)/3'
_refine_ls_weighting_scheme      calc
_refine_ls_wR_factor_gt          0.1772
_refine_ls_wR_factor_ref         0.1886
_refine_special_details          ?
_olex2_refinement_description    
;
1. Fixed Uiso
 At 1.2 times of:
  All C(H,H) groups
 At 1.5 times of:
  All C(H,H,H) groups
2.a Secondary CH2 refined with riding coordinates:
 C2(H2A,H2B), C3(H3A,H3B), C4(H4A,H4B), C5(H5A,H5B), C6(H6A,H6B), C7(H7A,H7B),
 C8(H8A,H8B), C9(H9A,H9B), C14(H14A,H14B), C15(H15A,H15B), C16(H16A,H16B),
 C17(H17A,H17B), C18(H18A,H18B), C19(H19A,H19B), C20(H20A,H20B), C21(H21A,H21B),
  C22(H22A,H22B), C23(H23A,H23B), C24(H24A,H24B)
2.b Idealised Me refined as rotating group:
 C25(H25A,H25B,H25C)
;
_atom_sites_solution_hydrogens   mixed
_atom_sites_solution_primary     iterative
_atom_sites_solution_secondary   ?
loop_
_atom_site_label
_atom_site_type_symbol
_atom_site_fract_x
_atom_site_fract_y
_atom_site_fract_z
_atom_site_U_iso_or_equiv
_atom_site_adp_type
_atom_site_occupancy
_atom_site_site_symmetry_order
_atom_site_calc_flag
_atom_site_refinement_flags_posn
_atom_site_refinement_flags_adp
_atom_site_refinement_flags_occupancy
_atom_site_disorder_assembly
_atom_site_disorder_group
O1 O 0.25012(15) 2.76982(13) -0.00177(2) 0.01893(18) Uani 1 1 d . . . . .
O2 O 0.53138(15) 2.87853(12) 0.03292(2) 0.01831(18) Uani 1 1 d . . . . .
C1 C 0.3499(2) 2.75262(17) 0.02466(2) 0.0133(2) Uani 1 1 d . . . . .
C2 C 0.2140(2) 2.57029(18) 0.04356(2) 0.0159(2) Uani 1 1 d . . . . .
H2A H 0.156061 2.438123 0.031447 0.019 Uiso 1 1 calc R . . . .
H2B H 0.031404 2.659475 0.052672 0.019 Uiso 1 1 calc R . . . .
C3 C 0.4148(2) 2.44489(17) 0.06708(2) 0.0132(2) Uani 1 1 d . . . . .
H3A H 0.590880 2.343943 0.058160 0.016 Uiso 1 1 calc R . . . .
H3B H 0.483456 2.575727 0.078650 0.016 Uiso 1 1 calc R . . . .
C4 C 0.2551(2) 2.27598(17) 0.08664(2) 0.0143(2) Uani 1 1 d . . . . .
H4A H 0.156254 2.165585 0.074663 0.017 Uiso 1 1 calc R . . . .
H4B H 0.099810 2.381763 0.097920 0.017 Uiso 1 1 calc R . . . .
C5 C 0.4595(2) 2.11348(17) 0.10722(2) 0.0136(2) Uani 1 1 d . . . . .
H5A H 0.612959 2.005715 0.095950 0.016 Uiso 1 1 calc R . . . .
H5B H 0.560586 2.223665 0.119016 0.016 Uiso 1 1 calc R . . . .
C6 C 0.2983(2) 1.94779(17) 0.12703(2) 0.0142(2) Uani 1 1 d . . . . .
H6A H 0.189003 1.843999 0.115196 0.017 Uiso 1 1 calc R . . . .
H6B H 0.151339 2.056299 0.138919 0.017 Uiso 1 1 calc R . . . .
C7 C 0.5013(2) 1.77530(17) 0.14675(2) 0.0147(2) Uani 1 1 d . . . . .
H7A H 0.653410 1.671200 0.134943 0.018 Uiso 1 1 calc R . . . .
H7B H 0.604240 1.878919 0.159219 0.018 Uiso 1 1 calc R . . . .
C8 C 0.3381(2) 1.60387(17) 0.16549(2) 0.0144(2) Uani 1 1 d . . . . .
H8A H 0.242924 1.494230 0.153079 0.017 Uiso 1 1 calc R . . . .
H8B H 0.180281 1.707188 0.176725 0.017 Uiso 1 1 calc R . . . .
C9 C 0.5443(2) 1.44019(19) 0.18610(2) 0.0189(2) Uani 1 1 d . . . . .
H9A H 0.709647 1.346082 0.174886 0.023 Uiso 1 1 calc R . . . .
H9B H 0.629326 1.550262 0.199278 0.023 Uiso 1 1 calc R . . . .
C10 C 0.3960(2) 1.26217(18) 0.20303(2) 0.0183(2) Uani 1 1 d . . . . .
C11 C 0.2716(2) 1.11325(18) 0.21631(2) 0.0183(2) Uani 1 1 d . . . . .
C12 C 0.1314(2) 0.94212(18) 0.23186(2) 0.0181(2) Uani 1 1 d . . . . .
C13 C 0.0079(2) 0.79318(18) 0.24520(2) 0.0182(2) Uani 1 1 d . . . . .
C14 C -0.1392(2) 0.61542(18) 0.26241(2) 0.0178(2) Uani 1 1 d . . . . .
H14A H -0.227752 0.506215 0.249403 0.021 Uiso 1 1 calc R . . . .
H14B H -0.301677 0.709895 0.273945 0.021 Uiso 1 1 calc R . . . .
C15 C 0.0712(2) 0.45052(17) 0.28260(2) 0.0138(2) Uani 1 1 d . . . . .
H15A H 0.225589 0.346521 0.271032 0.017 Uiso 1 1 calc R . . . .
H15B H 0.170453 0.559446 0.294728 0.017 Uiso 1 1 calc R . . . .
C16 C -0.0894(2) 0.27965(17) 0.30180(2) 0.0138(2) Uani 1 1 d . . . . .
H16A H -0.199766 0.179249 0.289651 0.017 Uiso 1 1 calc R . . . .
H16B H -0.234899 0.384321 0.314221 0.017 Uiso 1 1 calc R . . . .
C17 C 0.1188(2) 0.10260(17) 0.32062(2) 0.0134(2) Uani 1 1 d . . . . .
H17A H 0.257790 -0.007405 0.308119 0.016 Uiso 1 1 calc R . . . .
H17B H 0.236671 0.203121 0.331958 0.016 Uiso 1 1 calc R . . . .
C18 C -0.0385(2) -0.06090(17) 0.34107(2) 0.0132(2) Uani 1 1 d . . . . .
H18A H -0.159322 -0.159196 0.329770 0.016 Uiso 1 1 calc R . . . .
H18B H -0.174660 0.048971 0.353832 0.016 Uiso 1 1 calc R . . . .
C19 C 0.1713(2) -0.24128(17) 0.35948(2) 0.0132(2) Uani 1 1 d . . . . .
H19A H 0.305835 -0.352456 0.346714 0.016 Uiso 1 1 calc R . . . .
H19B H 0.293839 -0.143060 0.370592 0.016 Uiso 1 1 calc R . . . .
C20 C 0.0144(2) -0.40294(17) 0.38022(2) 0.0134(2) Uani 1 1 d . . . . .
H20A H -0.110360 -0.499367 0.369132 0.016 Uiso 1 1 calc R . . . .
H20B H -0.118146 -0.291770 0.393161 0.016 Uiso 1 1 calc R . . . .
C21 C 0.2238(2) -0.58560(17) 0.39834(2) 0.0134(2) Uani 1 1 d . . . . .
H21A H 0.353821 -0.698853 0.385413 0.016 Uiso 1 1 calc R . . . .
H21B H 0.351051 -0.489457 0.409160 0.016 Uiso 1 1 calc R . . . .
C22 C 0.0668(2) -0.74363(17) 0.41942(2) 0.0142(2) Uani 1 1 d . . . . .
H22A H -0.064464 -0.836162 0.408621 0.017 Uiso 1 1 calc R . . . .
H22B H -0.059433 -0.630292 0.432629 0.017 Uiso 1 1 calc R . . . .
C23 C 0.2744(2) -0.93125(17) 0.43710(2) 0.0142(2) Uani 1 1 d . . . . .
H23A H 0.401535 -1.044330 0.423934 0.017 Uiso 1 1 calc R . . . .
H23B H 0.404557 -0.839024 0.448069 0.017 Uiso 1 1 calc R . . . .
C24 C 0.1139(2) -1.08869(18) 0.45787(2) 0.0178(2) Uani 1 1 d . . . . .
H24A H -0.018350 -1.179029 0.446921 0.021 Uiso 1 1 calc R . . . .
H24B H -0.011264 -0.975637 0.471192 0.021 Uiso 1 1 calc R . . . .
C25 C 0.3209(2) -1.27909(19) 0.47534(2) 0.0217(2) Uani 1 1 d . . . . .
H25A H 0.444230 -1.393209 0.462342 0.032 Uiso 1 1 calc GR . . . .
H25B H 0.203884 -1.375559 0.488050 0.032 Uiso 1 1 calc GR . . . .
H25C H 0.447493 -1.190925 0.486851 0.032 Uiso 1 1 calc GR . . . .
H1 H 0.333(3) 2.893(3) -0.0112(4) 0.061(5) Uiso 1 1 d . . . . .

loop_
_atom_site_aniso_label
_atom_site_aniso_U_11
_atom_site_aniso_U_22
_atom_site_aniso_U_33
_atom_site_aniso_U_23
_atom_site_aniso_U_13
_atom_site_aniso_U_12
O1 0.0248(4) 0.0201(4) 0.0142(3) 0.0084(3) -0.0090(3) -0.0108(3)
O2 0.0231(4) 0.0184(4) 0.0155(3) 0.0067(3) -0.0073(3) -0.0098(3)
C1 0.0138(4) 0.0126(4) 0.0126(4) 0.0040(3) -0.0022(3) 0.0008(3)
C2 0.0154(5) 0.0176(5) 0.0157(4) 0.0087(3) -0.0050(3) -0.0065(4)
C3 0.0149(4) 0.0136(4) 0.0116(4) 0.0053(3) -0.0023(3) -0.0038(3)
C4 0.0151(4) 0.0139(4) 0.0143(4) 0.0072(3) -0.0026(3) -0.0040(3)
C5 0.0155(5) 0.0133(4) 0.0122(4) 0.0055(3) -0.0018(3) -0.0036(4)
C6 0.0154(5) 0.0138(4) 0.0136(4) 0.0061(3) -0.0014(3) -0.0038(4)
C7 0.0161(5) 0.0154(5) 0.0129(4) 0.0060(3) -0.0018(3) -0.0040(4)
C8 0.0184(5) 0.0141(4) 0.0114(4) 0.0059(3) -0.0025(3) -0.0048(4)
C9 0.0218(5) 0.0193(5) 0.0161(5) 0.0099(4) -0.0040(4) -0.0057(4)
C10 0.0231(5) 0.0171(5) 0.0145(4) 0.0056(4) -0.0036(4) -0.0023(4)
C11 0.0249(5) 0.0167(5) 0.0126(4) 0.0047(3) -0.0033(4) -0.0015(4)
C12 0.0238(5) 0.0164(5) 0.0134(4) 0.0046(3) -0.0031(4) -0.0012(4)
C13 0.0229(5) 0.0174(5) 0.0139(4) 0.0054(4) -0.0040(4) -0.0017(4)
C14 0.0198(5) 0.0180(5) 0.0161(5) 0.0099(4) -0.0043(4) -0.0052(4)
C15 0.0167(5) 0.0132(4) 0.0119(4) 0.0054(3) -0.0027(3) -0.0036(3)
C16 0.0152(4) 0.0135(4) 0.0129(4) 0.0061(3) -0.0025(3) -0.0035(3)
C17 0.0144(4) 0.0126(4) 0.0132(4) 0.0064(3) -0.0019(3) -0.0026(3)
C18 0.0144(4) 0.0121(4) 0.0131(4) 0.0062(3) -0.0026(3) -0.0021(3)
C19 0.0148(4) 0.0119(4) 0.0130(4) 0.0057(3) -0.0022(3) -0.0029(3)
C20 0.0149(4) 0.0116(4) 0.0134(4) 0.0055(3) -0.0025(3) -0.0020(3)
C21 0.0153(4) 0.0112(4) 0.0137(4) 0.0052(3) -0.0023(3) -0.0025(3)
C22 0.0162(5) 0.0116(4) 0.0144(4) 0.0060(3) -0.0024(3) -0.0016(3)
C23 0.0168(5) 0.0117(4) 0.0140(4) 0.0055(3) -0.0029(3) -0.0025(3)
C24 0.0215(5) 0.0154(5) 0.0158(5) 0.0077(4) -0.0015(4) -0.0016(4)
C25 0.0296(5) 0.0168(5) 0.0181(5) 0.0087(4) -0.0043(4) -0.0027(4)

_geom_special_details            
;
 All esds (except the esd in the dihedral angle between two l.s. planes)
 are estimated using the full covariance matrix.  The cell esds are taken
 into account individually in the estimation of esds in distances, angles
 and torsion angles; correlations between esds in cell parameters are only
 used when they are defined by crystal symmetry.  An approximate (isotropic)
 treatment of cell esds is used for estimating esds involving l.s. planes.
;
loop_
_geom_bond_atom_site_label_1
_geom_bond_atom_site_label_2
_geom_bond_distance
_geom_bond_site_symmetry_2
_geom_bond_publ_flag
O1 C1 1.3219(10) . ?
O2 C1 1.2232(11) . ?
C1 C2 1.4977(12) . ?
C2 C3 1.5288(11) . ?
C3 C4 1.5232(11) . ?
C4 C5 1.5249(11) . ?
C5 C6 1.5222(12) . ?
C6 C7 1.5230(11) . ?
C7 C8 1.5196(12) . ?
C8 C9 1.5332(11) . ?
C9 C10 1.4616(12) . ?
C10 C11 1.2028(13) . ?
C11 C12 1.3816(13) . ?
C12 C13 1.2023(13) . ?
C13 C14 1.4640(13) . ?
C14 C15 1.5343(12) . ?
C15 C16 1.5230(12) . ?
C16 C17 1.5232(11) . ?
C17 C18 1.5227(12) . ?
C18 C19 1.5258(11) . ?
C19 C20 1.5238(12) . ?
C20 C21 1.5238(11) . ?
C21 C22 1.5215(12) . ?
C22 C23 1.5228(11) . ?
C23 C24 1.5194(12) . ?
C24 C25 1.5243(12) . ?

loop_
_geom_angle_atom_site_label_1
_geom_angle_atom_site_label_2
_geom_angle_atom_site_label_3
_geom_angle
_geom_angle_site_symmetry_1
_geom_angle_site_symmetry_3
_geom_angle_publ_flag
O1 C1 C2 113.71(8) . . ?
O2 C1 O1 122.80(8) . . ?
O2 C1 C2 123.47(8) . . ?
C1 C2 C3 114.59(7) . . ?
C4 C3 C2 111.60(7) . . ?
C3 C4 C5 113.43(7) . . ?
C6 C5 C4 113.27(7) . . ?
C5 C6 C7 113.91(7) . . ?
C8 C7 C6 113.15(7) . . ?
C7 C8 C9 112.29(7) . . ?
C10 C9 C8 113.27(8) . . ?
C11 C10 C9 178.27(10) . . ?
C10 C11 C12 179.22(10) . . ?
C13 C12 C11 179.47(10) . . ?
C12 C13 C14 177.94(10) . . ?
C13 C14 C15 113.00(7) . . ?
C16 C15 C14 112.29(7) . . ?
C15 C16 C17 113.00(7) . . ?
C18 C17 C16 113.87(7) . . ?
C17 C18 C19 113.67(7) . . ?
C20 C19 C18 113.78(7) . . ?
C19 C20 C21 113.82(7) . . ?
C22 C21 C20 113.78(7) . . ?
C21 C22 C23 114.14(7) . . ?
C24 C23 C22 113.43(7) . . ?
C23 C24 C25 113.60(8) . . ?

loop_
_geom_hbond_atom_site_label_D
_geom_hbond_atom_site_label_H
_geom_hbond_atom_site_label_A
_geom_hbond_distance_DH
_geom_hbond_distance_HA
_geom_hbond_distance_DA
_geom_hbond_angle_DHA
_geom_hbond_site_symmetry_A
_geom_hbond_publ_flag
O1 H1 O2 0.910(18) 1.752(18) 2.6581(9) 172.9(15) 2_6;5 yes

loop_
_geom_torsion_atom_site_label_1
_geom_torsion_atom_site_label_2
_geom_torsion_atom_site_label_3
_geom_torsion_atom_site_label_4
_geom_torsion
_geom_torsion_site_symmetry_1
_geom_torsion_site_symmetry_2
_geom_torsion_site_symmetry_3
_geom_torsion_site_symmetry_4
_geom_torsion_publ_flag
O1 C1 C2 C3 150.06(8) . . . . ?
O2 C1 C2 C3 -31.47(13) . . . . ?
C1 C2 C3 C4 176.14(7) . . . . ?
C2 C3 C4 C5 170.29(7) . . . . ?
C3 C4 C5 C6 179.15(7) . . . . ?
C4 C5 C6 C7 177.26(7) . . . . ?
C5 C6 C7 C8 -177.64(7) . . . . ?
C6 C7 C8 C9 -177.47(7) . . . . ?
C7 C8 C9 C10 -176.26(7) . . . . ?
C13 C14 C15 C16 176.01(7) . . . . ?
C14 C15 C16 C17 176.28(7) . . . . ?
C15 C16 C17 C18 177.10(7) . . . . ?
C16 C17 C18 C19 178.94(7) . . . . ?
C17 C18 C19 C20 179.31(7) . . . . ?
C18 C19 C20 C21 179.23(7) . . . . ?
C19 C20 C21 C22 178.96(7) . . . . ?
C20 C21 C22 C23 178.57(7) . . . . ?
C21 C22 C23 C24 -179.59(7) . . . . ?
C22 C23 C24 C25 179.25(8) . . . . ?

_iucr_refine_instructions_details 
;
TITL 12srv221
CELL 0.6889 4.5738 5.3909 46.6472 88.6499 88.5073 81.4017
ZERR 2 0.0003 0.0003 0.0026 0.0015 0.0014 0.0014
LATT 1
SFAC C H O
DISP C 0.0032 0.0015 10.8482
DISP H -0 0 0.6228
DISP O 0.0108 0.0057 30.1916
UNIT 50 84 4
EQIV $1 1-X,6-Y,-Z

L.S. 9 0 0
PLAN  5
SIZE 0.01 0.04 0.12
TEMP -173.15
HTAB O1 O2_$1
CONF 
BOND $h
fmap 2 53
acta 
OMIT -2 59
WGHT 0.11
FVAR 0.20258
REM <olex2.extras>
REM <HklSrc "%.\\19srv221.hkl">
REM </olex2.extras>

O1    3     0.25012  2.76982 -0.00177  11.00000  0.02481  0.02008  0.01422 =
 0.00843 -0.00898 -0.01078 
O2    3     0.53138  2.87853  0.03292  11.00000  0.02309  0.01841  0.01551 =
 0.00668 -0.00730 -0.00982 
C1    1     0.34985  2.75263  0.02466  11.00000  0.01383  0.01264  0.01262 =
 0.00399 -0.00221  0.00076 
C2    1     0.21395  2.57029  0.04356  11.00000  0.01537  0.01756  0.01569 =
 0.00866 -0.00503 -0.00646 
AFIX 23
H2A   2     0.15606  2.43812  0.03145  11.00000 -1.20000 
H2B   2     0.03140  2.65948  0.05267  11.00000 -1.20000 
AFIX 0
C3    1     0.41482  2.44489  0.06709  11.00000  0.01485  0.01357  0.01163 =
 0.00526 -0.00234 -0.00385 
AFIX 23
H3A   2     0.59088  2.34394  0.05816  11.00000 -1.20000 
H3B   2     0.48346  2.57573  0.07865  11.00000 -1.20000 
AFIX 0
C4    1     0.25511  2.27598  0.08664  11.00000  0.01507  0.01394  0.01431 =
 0.00725 -0.00257 -0.00395 
AFIX 23
H4A   2     0.15625  2.16559  0.07466  11.00000 -1.20000 
H4B   2     0.09981  2.38176  0.09792  11.00000 -1.20000 
AFIX 0
C5    1     0.45947  2.11348  0.10722  11.00000  0.01545  0.01332  0.01223 =
 0.00548 -0.00176 -0.00359 
AFIX 23
H5A   2     0.61296  2.00571  0.09595  11.00000 -1.20000 
H5B   2     0.56059  2.22367  0.11902  11.00000 -1.20000 
AFIX 0
C6    1     0.29831  1.94779  0.12703  11.00000  0.01543  0.01377  0.01359 =
 0.00606 -0.00142 -0.00381 
AFIX 23
H6A   2     0.18900  1.84400  0.11520  11.00000 -1.20000 
H6B   2     0.15134  2.05630  0.13892  11.00000 -1.20000 
AFIX 0
C7    1     0.50132  1.77530  0.14675  11.00000  0.01611  0.01537  0.01289 =
 0.00605 -0.00182 -0.00397 
AFIX 23
H7A   2     0.65341  1.67120  0.13494  11.00000 -1.20000 
H7B   2     0.60424  1.87892  0.15922  11.00000 -1.20000 
AFIX 0
C8    1     0.33812  1.60387  0.16548  11.00000  0.01837  0.01407  0.01141 =
 0.00592 -0.00249 -0.00476 
AFIX 23
H8A   2     0.24292  1.49423  0.15308  11.00000 -1.20000 
H8B   2     0.18028  1.70719  0.17672  11.00000 -1.20000 
AFIX 0
C9    1     0.54428  1.44019  0.18610  11.00000  0.02182  0.01932  0.01612 =
 0.00992 -0.00398 -0.00575 
AFIX 23
H9A   2     0.70965  1.34608  0.17489  11.00000 -1.20000 
H9B   2     0.62933  1.55026  0.19928  11.00000 -1.20000 
AFIX 0
C10   1     0.39599  1.26217  0.20303  11.00000  0.02309  0.01707  0.01452 =
 0.00562 -0.00363 -0.00226 
C11   1     0.27158  1.11325  0.21631  11.00000  0.02488  0.01672  0.01258 =
 0.00468 -0.00329 -0.00146 
C12   1     0.13141  0.94212  0.23186  11.00000  0.02375  0.01639  0.01337 =
 0.00461 -0.00308 -0.00115 
C13   1     0.00787  0.79318  0.24521  11.00000  0.02288  0.01741  0.01387 =
 0.00539 -0.00401 -0.00168 
C14   1    -0.13917  0.61542  0.26241  11.00000  0.01982  0.01795  0.01614 =
 0.00990 -0.00428 -0.00519 
AFIX 23
H14A  2    -0.22775  0.50621  0.24940  11.00000 -1.20000 
H14B  2    -0.30168  0.70990  0.27394  11.00000 -1.20000 
AFIX 0
C15   1     0.07117  0.45052  0.28259  11.00000  0.01674  0.01319  0.01185 =
 0.00545 -0.00274 -0.00360 
AFIX 23
H15A  2     0.22559  0.34652  0.27103  11.00000 -1.20000 
H15B  2     0.17045  0.55945  0.29473  11.00000 -1.20000 
AFIX 0
C16   1    -0.08939  0.27965  0.30180  11.00000  0.01521  0.01348  0.01294 =
 0.00608 -0.00252 -0.00352 
AFIX 23
H16A  2    -0.19977  0.17925  0.28965  11.00000 -1.20000 
H16B  2    -0.23490  0.38432  0.31422  11.00000 -1.20000 
AFIX 0
C17   1     0.11876  0.10260  0.32062  11.00000  0.01441  0.01255  0.01319 =
 0.00635 -0.00190 -0.00259 
AFIX 23
H17A  2     0.25779 -0.00741  0.30812  11.00000 -1.20000 
H17B  2     0.23667  0.20312  0.33196  11.00000 -1.20000 
AFIX 0
C18   1    -0.03848 -0.06090  0.34107  11.00000  0.01437  0.01207  0.01307 =
 0.00616 -0.00264 -0.00213 
AFIX 23
H18A  2    -0.15932 -0.15920  0.32977  11.00000 -1.20000 
H18B  2    -0.17466  0.04897  0.35383  11.00000 -1.20000 
AFIX 0
C19   1     0.17127 -0.24127  0.35948  11.00000  0.01481  0.01186  0.01299 =
 0.00572 -0.00224 -0.00287 
AFIX 23
H19A  2     0.30584 -0.35246  0.34671  11.00000 -1.20000 
H19B  2     0.29384 -0.14306  0.37059  11.00000 -1.20000 
AFIX 0
C20   1     0.01437 -0.40294  0.38022  11.00000  0.01491  0.01157  0.01341 =
 0.00551 -0.00250 -0.00197 
AFIX 23
H20A  2    -0.11036 -0.49937  0.36913  11.00000 -1.20000 
H20B  2    -0.11815 -0.29177  0.39316  11.00000 -1.20000 
AFIX 0
C21   1     0.22379 -0.58560  0.39834  11.00000  0.01533  0.01122  0.01371 =
 0.00517 -0.00234 -0.00252 
AFIX 23
H21A  2     0.35382 -0.69885  0.38541  11.00000 -1.20000 
H21B  2     0.35105 -0.48946  0.40916  11.00000 -1.20000 
AFIX 0
C22   1     0.06680 -0.74363  0.41942  11.00000  0.01619  0.01160  0.01444 =
 0.00597 -0.00240 -0.00157 
AFIX 23
H22A  2    -0.06446 -0.83616  0.40862  11.00000 -1.20000 
H22B  2    -0.05943 -0.63029  0.43263  11.00000 -1.20000 
AFIX 0
C23   1     0.27436 -0.93125  0.43710  11.00000  0.01682  0.01172  0.01401 =
 0.00549 -0.00286 -0.00254 
AFIX 23
H23A  2     0.40153 -1.04433  0.42393  11.00000 -1.20000 
H23B  2     0.40456 -0.83902  0.44807  11.00000 -1.20000 
AFIX 0
C24   1     0.11391 -1.08869  0.45787  11.00000  0.02153  0.01536  0.01582 =
 0.00766 -0.00146 -0.00156 
AFIX 23
H24A  2    -0.01835 -1.17903  0.44692  11.00000 -1.20000 
H24B  2    -0.01126 -0.97564  0.47119  11.00000 -1.20000 
AFIX 0
C25   1     0.32085 -1.27909  0.47534  11.00000  0.02957  0.01684  0.01811 =
 0.00868 -0.00430 -0.00270 
AFIX 137
H25A  2     0.44423 -1.39321  0.46234  11.00000 -1.50000 
H25B  2     0.20388 -1.37556  0.48805  11.00000 -1.50000 
H25C  2     0.44749 -1.19093  0.48685  11.00000 -1.50000 
AFIX 0
H1    2     0.33322  2.89278 -0.01115  11.00000  0.06059 
HKLF 4

END
;
_olex2_submission_special_instructions 'No special instructions were received'


# start Validation Reply Form
_vrf_PLAT708_1_19srv221          
;
PROBLEM: D-H..A  Calc   110.4(11), Rep   172.9(15), Dev..      56.82 Sigma 
RESPONSE: The peculiar shape of the molecule creates contradiction between two
CIF "requirements": 
- the centre mass of the molecule should be in the unit cell (fulfilled); 
and
- the maximum symcode translation supposed to be  5 or less.

In this case the acceptor of the hydrogen bond has symm code 1-x,6-y,-z and
it causes miscalculations and  appearance of this "A-alert". In our opinion
the first requirement makes sense, while the second one is just software 
restriction, originated, probably from original FORTRAN code.
;
####################################################################### 
# 
# This file contains crystal structure data downloaded from the 
# Cambridge Structural Database (CSD) hosted by the Cambridge 
# Crystallographic Data Centre (CCDC).
# 
# Full information about CCDC data access policies and citation 
# guidelines are available at http://www.ccdc.cam.ac.uk/access/V1 
# 
# Audit and citation data items may have been added by the CCDC. 
# Please retain this information to preserve the provenance of 
# this file and to allow appropriate attribution of the data. 
# 
#######################################################################

data_12_3_19srv220
_database_code_depnum_ccdc_archive 'CCDC 2000837'
loop_
_audit_author_name
_audit_author_address
'Dmitry Yufit'
;Durham University
United Kingdom
;
_audit_update_record             
;
2020-05-04 deposited with the CCDC.	2020-07-20 downloaded from the CCDC.
;
_audit_creation_date             2019-07-12
_audit_creation_method           
;
Olex2 1.2-beta
(compiled 2018.05.29 svn.r3508 for OlexSys, GUI svn.r5506)
;
_shelx_SHELXL_version_number     2017/1
loop_
_audit_author_email
d.s.yufit@durham.ac.uk
_chemical_name_common            ?
_chemical_name_systematic        ?
_chemical_formula_moiety         '2(C25 H42 O2), C10 H8 N2'
_chemical_formula_sum            'C60 H92 N2 O4'
_chemical_formula_weight         905.35
_chemical_melting_point          ?
loop_
_atom_type_symbol
_atom_type_description
_atom_type_scat_dispersion_real
_atom_type_scat_dispersion_imag
_atom_type_scat_source
C C 0.0032 0.0015 'International Tables Vol C Tables 4.2.6.8 and 6.1.1.4'
H H 0.0000 0.0000 'International Tables Vol C Tables 4.2.6.8 and 6.1.1.4'
N N 0.0060 0.0030 'International Tables Vol C Tables 4.2.6.8 and 6.1.1.4'
O O 0.0108 0.0057 'International Tables Vol C Tables 4.2.6.8 and 6.1.1.4'

_shelx_space_group_comment       
;
The symmetry employed for this shelxl refinement is uniquely defined
by the following loop, which should always be used as a source of
symmetry information in preference to the above space-group names.
They are only intended as comments.
;
_space_group_crystal_system      monoclinic
_space_group_IT_number           14
_space_group_name_H-M_alt        'P 1 21/c 1'
_space_group_name_Hall           '-P 2ybc'
loop_
_space_group_symop_operation_xyz
'x, y, z'
'-x, y+1/2, -z+1/2'
'-x, -y, -z'
'x, -y-1/2, z-1/2'

_cell_length_a                   5.4415(2)
_cell_length_b                   8.9535(4)
_cell_length_c                   55.673(3)
_cell_angle_alpha                90
_cell_angle_beta                 90.8823(10)
_cell_angle_gamma                90
_cell_volume                     2712.1(2)
_cell_formula_units_Z            2
_cell_measurement_reflns_used    9987
_cell_measurement_temperature    100.0
_cell_measurement_theta_max      30.47
_cell_measurement_theta_min      2.23
_shelx_estimated_absorpt_T_max   0.998
_shelx_estimated_absorpt_T_min   0.992
_exptl_absorpt_coefficient_mu    0.064
_exptl_absorpt_correction_T_max  1.0000
_exptl_absorpt_correction_T_min  0.7796
_exptl_absorpt_correction_type   multi-scan
_exptl_absorpt_process_details   
;
SADABS-2016/2 (Bruker,2016/2) was used for absorption correction. 
wR2(int) was 0.1545 before and 0.0844after correction. 
The Ratio of minimum to maximum transmission is 0.7796. 
The \l/2 correction factor is Not present.
;
_exptl_absorpt_special_details   ?
_exptl_crystal_colour            'clear colourless'
_exptl_crystal_colour_lustre     clear
_exptl_crystal_colour_primary    colourless
_exptl_crystal_density_diffrn    1.109
_exptl_crystal_density_meas      ?
_exptl_crystal_density_method    ?
_exptl_crystal_description       needle
_exptl_crystal_F_000             996
_exptl_crystal_size_max          0.12
_exptl_crystal_size_mid          0.04
_exptl_crystal_size_min          0.03
_exptl_transmission_factor_max   ?
_exptl_transmission_factor_min   ?
_diffrn_reflns_av_R_equivalents  0.0663
_diffrn_reflns_av_unetI/netI     0.0476
_diffrn_reflns_Laue_measured_fraction_full 0.998
_diffrn_reflns_Laue_measured_fraction_max 0.998
_diffrn_reflns_limit_h_max       7
_diffrn_reflns_limit_h_min       -7
_diffrn_reflns_limit_k_max       12
_diffrn_reflns_limit_k_min       -12
_diffrn_reflns_limit_l_max       78
_diffrn_reflns_limit_l_min       -78
_diffrn_reflns_number            47696
_diffrn_reflns_point_group_measured_fraction_full 0.998
_diffrn_reflns_point_group_measured_fraction_max 0.998
_diffrn_reflns_theta_full        24.415
_diffrn_reflns_theta_max         28.997
_diffrn_reflns_theta_min         0.709
_diffrn_ambient_temperature      100.0
_diffrn_detector                 'Photon counting pixel array'
_diffrn_detector_area_resol_mean 10.4
_diffrn_detector_type            'Dectris Pilatus 2M'
_diffrn_measured_fraction_theta_full 0.998
_diffrn_measured_fraction_theta_max 0.998
_diffrn_measurement_device       'Fixed \c 3-circle diffractometer'
_diffrn_measurement_device_type  'Fluid Film Devices'
_diffrn_measurement_method       '\f and \w rotation with 0.1 degree frames'
_diffrn_measurement_specimen_support 'MiTeGen MicroMount'
_diffrn_radiation_monochromator  'Silicon 111'
_diffrn_radiation_probe          x-ray
_diffrn_radiation_type           synchrotron
_diffrn_radiation_wavelength     0.6889
_diffrn_source                   Synchrotron
_diffrn_source_type              'Undulator, I19, DLS, RAL'
_diffrn_standards_number         0
_reflns_Friedel_coverage         0.000
_reflns_Friedel_fraction_full    .
_reflns_Friedel_fraction_max     .
_reflns_number_gt                7025
_reflns_number_total             7923
_reflns_special_details          
;
 Reflections were merged by SHELXL according to the crystal
 class for the calculation of statistics and refinement.
 
 _reflns_Friedel_fraction is defined as the number of unique
 Friedel pairs measured divided by the number that would be
 possible theoretically, ignoring centric projections and
 systematic absences.
;
_reflns_threshold_expression     'I > 2\s(I)'
_computing_bruker_data_scaling   'SADABS V2012/1 (Bruker AXS Inc.)'
_computing_cell_refinement       ?
_computing_data_collection       'GDA 8.44; generic data acquisition software'
_computing_data_reduction        ?
_computing_molecular_graphics    'Olex2 (Dolomanov et al., 2009)'
_computing_publication_material  'Olex2 (Dolomanov et al., 2009)'
_computing_structure_refinement  'ShelXL (Sheldrick, 2015)'
_computing_structure_solution    'XS (Sheldrick, 2008)'
_refine_diff_density_max         0.653
_refine_diff_density_min         -0.341
_refine_diff_density_rms         0.063
_refine_ls_extinction_coef       .
_refine_ls_extinction_method     none
_refine_ls_goodness_of_fit_ref   1.069
_refine_ls_hydrogen_treatment    mixed
_refine_ls_matrix_type           full
_refine_ls_number_parameters     303
_refine_ls_number_reflns         7923
_refine_ls_number_restraints     0
_refine_ls_R_factor_all          0.0562
_refine_ls_R_factor_gt           0.0529
_refine_ls_restrained_S_all      1.069
_refine_ls_shift/su_max          0.001
_refine_ls_shift/su_mean         0.000
_refine_ls_structure_factor_coef Fsqd
_refine_ls_weighting_details     
'w=1/[\s^2^(Fo^2^)+(0.1000P)^2^+0.2400P] where P=(Fo^2^+2Fc^2^)/3'
_refine_ls_weighting_scheme      calc
_refine_ls_wR_factor_gt          0.1510
_refine_ls_wR_factor_ref         0.1553
_refine_special_details          ?
_olex2_refinement_description    
;
1. Fixed Uiso
 At 1.2 times of:
  All C(H) groups, All C(H,H) groups
 At 1.5 times of:
  All C(H,H,H) groups
2.a Secondary CH2 refined with riding coordinates:
 C2(H2A,H2B), C3(H3A,H3B), C4(H4A,H4B), C5(H5A,H5B), C6(H6A,H6B), C7(H7A,H7B),
 C8(H8A,H8B), C9(H9A,H9B), C14(H14A,H14B), C15(H15A,H15B), C16(H16A,H16B),
 C17(H17A,H17B), C18(H18A,H18B), C19(H19A,H19B), C20(H20A,H20B), C21(H21A,H21B),
  C22(H22A,H22B), C23(H23A,H23B), C24(H24A,H24B)
2.b Aromatic/amide H refined with riding coordinates:
 C1S(H1S), C2S(H2S), C4S(H4S), C5S(H5S)
2.c Idealised Me refined as rotating group:
 C25(H25A,H25B,H25C)
;
_atom_sites_solution_hydrogens   mixed
_atom_sites_solution_primary     direct
_atom_sites_solution_secondary   ?
loop_
_atom_site_label
_atom_site_type_symbol
_atom_site_fract_x
_atom_site_fract_y
_atom_site_fract_z
_atom_site_U_iso_or_equiv
_atom_site_adp_type
_atom_site_occupancy
_atom_site_site_symmetry_order
_atom_site_calc_flag
_atom_site_refinement_flags_posn
_atom_site_refinement_flags_adp
_atom_site_refinement_flags_occupancy
_atom_site_disorder_assembly
_atom_site_disorder_group
O1 O 2.31234(12) -1.02535(7) 0.45453(2) 0.02275(16) Uani 1 1 d . . . . .
O2 O 2.54190(11) -0.82297(7) 0.46224(2) 0.01945(15) Uani 1 1 d . . . . .
C1 C 2.35906(15) -0.88017(9) 0.45348(2) 0.01217(16) Uani 1 1 d . . . . .
C2 C 2.15916(14) -0.79788(8) 0.43979(2) 0.01242(16) Uani 1 1 d . . . . .
H2A H 2.000461 -0.816942 0.447692 0.015 Uiso 1 1 calc R . . . .
H2B H 2.147390 -0.839636 0.423347 0.015 Uiso 1 1 calc R . . . .
C3 C 2.19634(14) -0.62979(8) 0.43795(2) 0.01223(16) Uani 1 1 d . . . . .
H3A H 2.353039 -0.609362 0.429769 0.015 Uiso 1 1 calc R . . . .
H3B H 2.208026 -0.586739 0.454311 0.015 Uiso 1 1 calc R . . . .
C4 C 1.98584(14) -0.55442(9) 0.42408(2) 0.01221(16) Uani 1 1 d . . . . .
H4A H 1.976541 -0.596751 0.407665 0.015 Uiso 1 1 calc R . . . .
H4B H 1.829139 -0.577308 0.432101 0.015 Uiso 1 1 calc R . . . .
C5 C 2.01480(14) -0.38502(9) 0.42232(2) 0.01369(16) Uani 1 1 d . . . . .
H5A H 2.027317 -0.342927 0.438740 0.016 Uiso 1 1 calc R . . . .
H5B H 2.169987 -0.362181 0.414031 0.016 Uiso 1 1 calc R . . . .
C6 C 1.80214(15) -0.30918(9) 0.40886(2) 0.01413(16) Uani 1 1 d . . . . .
H6A H 1.794981 -0.347188 0.392168 0.017 Uiso 1 1 calc R . . . .
H6B H 1.645885 -0.336055 0.416648 0.017 Uiso 1 1 calc R . . . .
C7 C 1.82661(15) -0.13935(9) 0.40833(2) 0.01335(16) Uani 1 1 d . . . . .
H7A H 1.982213 -0.112786 0.400396 0.016 Uiso 1 1 calc R . . . .
H7B H 1.836301 -0.101801 0.425043 0.016 Uiso 1 1 calc R . . . .
C8 C 1.61395(15) -0.06135(9) 0.39520(2) 0.01368(16) Uani 1 1 d . . . . .
H8A H 1.458495 -0.082806 0.403541 0.016 Uiso 1 1 calc R . . . .
H8B H 1.599101 -0.100769 0.378628 0.016 Uiso 1 1 calc R . . . .
C9 C 1.65536(15) 0.10821(9) 0.39434(2) 0.01431(17) Uani 1 1 d . . . . .
H9A H 1.671459 0.146254 0.410987 0.017 Uiso 1 1 calc R . . . .
H9B H 1.812221 0.128295 0.386165 0.017 Uiso 1 1 calc R . . . .
C10 C 1.45830(15) 0.19047(9) 0.38194(2) 0.01407(16) Uani 1 1 d . . . . .
C11 C 1.29523(15) 0.25857(9) 0.37191(2) 0.01386(16) Uani 1 1 d . . . . .
C12 C 1.11004(15) 0.33674(9) 0.36046(2) 0.01414(16) Uani 1 1 d . . . . .
C13 C 0.94623(16) 0.40549(9) 0.35076(2) 0.01469(17) Uani 1 1 d . . . . .
C14 C 0.75012(16) 0.48843(9) 0.33833(2) 0.01654(18) Uani 1 1 d . . . . .
H14A H 0.822703 0.575852 0.330178 0.020 Uiso 1 1 calc R . . . .
H14B H 0.633298 0.526207 0.350358 0.020 Uiso 1 1 calc R . . . .
C15 C 0.60845(14) 0.39401(8) 0.31967(2) 0.01159(16) Uani 1 1 d . . . . .
H15A H 0.726195 0.348399 0.308445 0.014 Uiso 1 1 calc R . . . .
H15B H 0.521270 0.312264 0.327951 0.014 Uiso 1 1 calc R . . . .
C16 C 0.42278(15) 0.48806(9) 0.30549(2) 0.01251(16) Uani 1 1 d . . . . .
H16A H 0.511807 0.565259 0.296327 0.015 Uiso 1 1 calc R . . . .
H16B H 0.313572 0.539797 0.316857 0.015 Uiso 1 1 calc R . . . .
C17 C 0.26636(14) 0.39512(9) 0.28809(2) 0.01175(16) Uani 1 1 d . . . . .
H17A H 0.169972 0.321912 0.297375 0.014 Uiso 1 1 calc R . . . .
H17B H 0.376257 0.338529 0.277395 0.014 Uiso 1 1 calc R . . . .
C18 C 0.09031(15) 0.48919(9) 0.27273(2) 0.01256(16) Uani 1 1 d . . . . .
H18A H 0.186865 0.561787 0.263341 0.015 Uiso 1 1 calc R . . . .
H18B H -0.018503 0.546499 0.283434 0.015 Uiso 1 1 calc R . . . .
C19 C -0.06815(14) 0.39626(9) 0.25545(2) 0.01168(16) Uani 1 1 d . . . . .
H19A H 0.040764 0.337262 0.244993 0.014 Uiso 1 1 calc R . . . .
H19B H -0.167269 0.325135 0.264873 0.014 Uiso 1 1 calc R . . . .
C20 C -0.24068(15) 0.49019(9) 0.23968(2) 0.01305(17) Uani 1 1 d . . . . .
H20A H -0.348262 0.550163 0.250130 0.016 Uiso 1 1 calc R . . . .
H20B H -0.141523 0.560393 0.230088 0.016 Uiso 1 1 calc R . . . .
C21 C -0.40102(14) 0.39670(9) 0.22267(2) 0.01212(16) Uani 1 1 d . . . . .
H21A H -0.503408 0.328476 0.232295 0.015 Uiso 1 1 calc R . . . .
H21B H -0.293336 0.334551 0.212553 0.015 Uiso 1 1 calc R . . . .
C22 C -0.56902(15) 0.49012(9) 0.20634(2) 0.01393(17) Uani 1 1 d . . . . .
H22A H -0.674446 0.553819 0.216434 0.017 Uiso 1 1 calc R . . . .
H22B H -0.466586 0.556788 0.196442 0.017 Uiso 1 1 calc R . . . .
C23 C -0.73241(15) 0.39596(9) 0.18976(2) 0.01303(16) Uani 1 1 d . . . . .
H23A H -0.626789 0.331853 0.179755 0.016 Uiso 1 1 calc R . . . .
H23B H -0.835159 0.329614 0.199685 0.016 Uiso 1 1 calc R . . . .
C24 C -0.89994(16) 0.48829(10) 0.17331(2) 0.01776(18) Uani 1 1 d . . . . .
H24A H -0.797451 0.551940 0.162920 0.021 Uiso 1 1 calc R . . . .
H24B H -1.002015 0.554907 0.183247 0.021 Uiso 1 1 calc R . . . .
C25 C -1.06817(17) 0.39207(11) 0.15748(2) 0.02095(19) Uani 1 1 d . . . . .
H25A H -1.171777 0.329679 0.167654 0.031 Uiso 1 1 calc GR . . . .
H25B H -0.968246 0.328097 0.147210 0.031 Uiso 1 1 calc GR . . . .
H25C H -1.172475 0.456683 0.147427 0.031 Uiso 1 1 calc GR . . . .
H1 H 2.452(4) -1.077(2) 0.4625(3) 0.076(6) Uiso 1 1 d . . . . .
N1 N 0.64263(13) 0.79175(8) 0.47373(2) 0.01451(15) Uani 1 1 d . . . . .
C1S C 0.58254(15) 0.64809(9) 0.47061(2) 0.01393(16) Uani 1 1 d . . . . .
H1S H 0.439913 0.625574 0.461244 0.017 Uiso 1 1 calc R . . . .
C2S C 0.71642(15) 0.53027(9) 0.48025(2) 0.01230(16) Uani 1 1 d . . . . .
H2S H 0.666804 0.430063 0.477360 0.015 Uiso 1 1 calc R . . . .
C3S C 0.92644(14) 0.56103(8) 0.49436(2) 0.00996(15) Uani 1 1 d . . . . .
C4S C 0.99141(16) 0.71141(9) 0.49727(2) 0.01552(17) Uani 1 1 d . . . . .
H4S H 1.133723 0.737913 0.506409 0.019 Uiso 1 1 calc R . . . .
C5S C 0.84586(16) 0.82156(9) 0.48668(2) 0.01784(18) Uani 1 1 d . . . . .
H5S H 0.893075 0.922967 0.488737 0.021 Uiso 1 1 calc R . . . .

loop_
_atom_site_aniso_label
_atom_site_aniso_U_11
_atom_site_aniso_U_22
_atom_site_aniso_U_33
_atom_site_aniso_U_23
_atom_site_aniso_U_13
_atom_site_aniso_U_12
O1 0.0201(3) 0.0088(3) 0.0388(4) 0.0056(2) -0.0171(3) -0.0005(2)
O2 0.0157(3) 0.0141(3) 0.0281(3) 0.0020(2) -0.0118(2) -0.0003(2)
C1 0.0122(3) 0.0096(3) 0.0146(3) 0.0015(3) -0.0032(3) 0.0016(3)
C2 0.0110(3) 0.0088(3) 0.0173(4) 0.0013(3) -0.0072(3) 0.0012(3)
C3 0.0110(3) 0.0086(3) 0.0168(4) 0.0016(3) -0.0057(3) 0.0010(3)
C4 0.0120(4) 0.0091(3) 0.0153(4) 0.0010(3) -0.0062(3) 0.0018(3)
C5 0.0117(4) 0.0103(3) 0.0189(4) 0.0030(3) -0.0065(3) 0.0013(3)
C6 0.0131(4) 0.0105(3) 0.0185(4) 0.0026(3) -0.0085(3) 0.0012(3)
C7 0.0122(4) 0.0099(3) 0.0177(4) 0.0039(3) -0.0072(3) 0.0011(3)
C8 0.0116(4) 0.0109(3) 0.0183(4) 0.0032(3) -0.0077(3) 0.0016(3)
C9 0.0120(4) 0.0120(4) 0.0186(4) 0.0046(3) -0.0072(3) 0.0010(3)
C10 0.0140(4) 0.0121(3) 0.0159(4) 0.0028(3) -0.0052(3) 0.0003(3)
C11 0.0144(4) 0.0132(4) 0.0138(3) 0.0024(3) -0.0045(3) 0.0008(3)
C12 0.0144(4) 0.0144(4) 0.0135(3) 0.0012(3) -0.0052(3) 0.0001(3)
C13 0.0161(4) 0.0138(4) 0.0140(4) 0.0002(3) -0.0076(3) 0.0009(3)
C14 0.0180(4) 0.0130(4) 0.0183(4) -0.0010(3) -0.0127(3) 0.0039(3)
C15 0.0118(3) 0.0109(3) 0.0118(3) 0.0008(2) -0.0065(3) 0.0020(3)
C16 0.0129(4) 0.0107(4) 0.0136(3) 0.0008(3) -0.0088(3) 0.0014(3)
C17 0.0115(4) 0.0102(4) 0.0134(3) 0.0006(2) -0.0068(3) 0.0007(3)
C18 0.0129(4) 0.0108(4) 0.0138(4) 0.0003(3) -0.0084(3) 0.0004(3)
C19 0.0114(4) 0.0104(4) 0.0130(4) 0.0004(2) -0.0070(3) 0.0004(3)
C20 0.0133(4) 0.0104(4) 0.0152(4) -0.0002(3) -0.0089(3) 0.0002(3)
C21 0.0118(4) 0.0106(3) 0.0137(4) 0.0000(3) -0.0077(3) 0.0001(3)
C22 0.0141(4) 0.0109(4) 0.0165(4) -0.0002(3) -0.0096(3) 0.0003(3)
C23 0.0123(4) 0.0124(4) 0.0142(4) 0.0001(3) -0.0077(3) -0.0004(3)
C24 0.0190(4) 0.0156(4) 0.0183(4) 0.0005(3) -0.0123(3) 0.0016(3)
C25 0.0191(4) 0.0243(4) 0.0191(4) 0.0007(3) -0.0123(3) -0.0014(3)
N1 0.0158(3) 0.0101(3) 0.0174(3) 0.0017(2) -0.0072(3) 0.0020(2)
C1S 0.0131(4) 0.0119(4) 0.0165(4) 0.0022(3) -0.0074(3) -0.0002(3)
C2S 0.0126(3) 0.0094(3) 0.0147(3) 0.0010(3) -0.0060(3) -0.0006(3)
C3S 0.0107(3) 0.0087(3) 0.0104(3) 0.0008(2) -0.0039(3) 0.0017(3)
C4S 0.0173(4) 0.0095(3) 0.0194(4) 0.0004(3) -0.0106(3) 0.0005(3)
C5S 0.0214(4) 0.0079(3) 0.0238(4) 0.0004(3) -0.0119(3) 0.0006(3)

_geom_special_details            
;
 All esds (except the esd in the dihedral angle between two l.s. planes)
 are estimated using the full covariance matrix.  The cell esds are taken
 into account individually in the estimation of esds in distances, angles
 and torsion angles; correlations between esds in cell parameters are only
 used when they are defined by crystal symmetry.  An approximate (isotropic)
 treatment of cell esds is used for estimating esds involving l.s. planes.
;
loop_
_geom_bond_atom_site_label_1
_geom_bond_atom_site_label_2
_geom_bond_distance
_geom_bond_site_symmetry_2
_geom_bond_publ_flag
O1 C1 1.3260(10) . ?
O1 H1 0.99(2) . ?
O2 C1 1.2145(10) . ?
C1 C2 1.5104(10) . ?
C2 H2A 0.9900 . ?
C2 H2B 0.9900 . ?
C2 C3 1.5222(10) . ?
C3 H3A 0.9900 . ?
C3 H3B 0.9900 . ?
C3 C4 1.5286(10) . ?
C4 H4A 0.9900 . ?
C4 H4B 0.9900 . ?
C4 C5 1.5282(11) . ?
C5 H5A 0.9900 . ?
C5 H5B 0.9900 . ?
C5 C6 1.5281(10) . ?
C6 H6A 0.9900 . ?
C6 H6B 0.9900 . ?
C6 C7 1.5268(11) . ?
C7 H7A 0.9900 . ?
C7 H7B 0.9900 . ?
C7 C8 1.5281(10) . ?
C8 H8A 0.9900 . ?
C8 H8B 0.9900 . ?
C8 C9 1.5357(11) . ?
C9 H9A 0.9900 . ?
C9 H9B 0.9900 . ?
C9 C10 1.4651(10) . ?
C10 C11 1.2063(11) . ?
C11 C12 1.3756(11) . ?
C12 C13 1.2043(11) . ?
C13 C14 1.4650(11) . ?
C14 H14A 0.9900 . ?
C14 H14B 0.9900 . ?
C14 C15 1.5374(11) . ?
C15 H15A 0.9900 . ?
C15 H15B 0.9900 . ?
C15 C16 1.5260(10) . ?
C16 H16A 0.9900 . ?
C16 H16B 0.9900 . ?
C16 C17 1.5261(10) . ?
C17 H17A 0.9900 . ?
C17 H17B 0.9900 . ?
C17 C18 1.5277(10) . ?
C18 H18A 0.9900 . ?
C18 H18B 0.9900 . ?
C18 C19 1.5281(10) . ?
C19 H19A 0.9900 . ?
C19 H19B 0.9900 . ?
C19 C20 1.5280(10) . ?
C20 H20A 0.9900 . ?
C20 H20B 0.9900 . ?
C20 C21 1.5276(10) . ?
C21 H21A 0.9900 . ?
C21 H21B 0.9900 . ?
C21 C22 1.5284(10) . ?
C22 H22A 0.9900 . ?
C22 H22B 0.9900 . ?
C22 C23 1.5258(10) . ?
C23 H23A 0.9900 . ?
C23 H23B 0.9900 . ?
C23 C24 1.5258(10) . ?
C24 H24A 0.9900 . ?
C24 H24B 0.9900 . ?
C24 C25 1.5269(11) . ?
C25 H25A 0.9800 . ?
C25 H25B 0.9800 . ?
C25 H25C 0.9800 . ?
N1 C1S 1.3378(10) . ?
N1 C5S 1.3376(10) . ?
C1S H1S 0.9500 . ?
C1S C2S 1.3856(11) . ?
C2S H2S 0.9500 . ?
C2S C3S 1.4040(10) . ?
C3S C3S 1.4878(14) 3_766 ?
C3S C4S 1.4008(11) . ?
C4S H4S 0.9500 . ?
C4S C5S 1.3905(11) . ?
C5S H5S 0.9500 . ?

loop_
_geom_angle_atom_site_label_1
_geom_angle_atom_site_label_2
_geom_angle_atom_site_label_3
_geom_angle
_geom_angle_site_symmetry_1
_geom_angle_site_symmetry_3
_geom_angle_publ_flag
C1 O1 H1 109.5(13) . . ?
O1 C1 C2 111.31(7) . . ?
O2 C1 O1 123.51(7) . . ?
O2 C1 C2 125.17(7) . . ?
C1 C2 H2A 108.5 . . ?
C1 C2 H2B 108.5 . . ?
C1 C2 C3 114.88(6) . . ?
H2A C2 H2B 107.5 . . ?
C3 C2 H2A 108.5 . . ?
C3 C2 H2B 108.5 . . ?
C2 C3 H3A 109.3 . . ?
C2 C3 H3B 109.3 . . ?
C2 C3 C4 111.78(6) . . ?
H3A C3 H3B 107.9 . . ?
C4 C3 H3A 109.3 . . ?
C4 C3 H3B 109.3 . . ?
C3 C4 H4A 108.9 . . ?
C3 C4 H4B 108.9 . . ?
H4A C4 H4B 107.8 . . ?
C5 C4 C3 113.16(6) . . ?
C5 C4 H4A 108.9 . . ?
C5 C4 H4B 108.9 . . ?
C4 C5 H5A 108.9 . . ?
C4 C5 H5B 108.9 . . ?
H5A C5 H5B 107.7 . . ?
C6 C5 C4 113.23(7) . . ?
C6 C5 H5A 108.9 . . ?
C6 C5 H5B 108.9 . . ?
C5 C6 H6A 109.0 . . ?
C5 C6 H6B 109.0 . . ?
H6A C6 H6B 107.8 . . ?
C7 C6 C5 112.74(6) . . ?
C7 C6 H6A 109.0 . . ?
C7 C6 H6B 109.0 . . ?
C6 C7 H7A 108.9 . . ?
C6 C7 H7B 108.9 . . ?
C6 C7 C8 113.50(7) . . ?
H7A C7 H7B 107.7 . . ?
C8 C7 H7A 108.9 . . ?
C8 C7 H7B 108.9 . . ?
C7 C8 H8A 109.5 . . ?
C7 C8 H8B 109.5 . . ?
C7 C8 C9 110.87(6) . . ?
H8A C8 H8B 108.1 . . ?
C9 C8 H8A 109.5 . . ?
C9 C8 H8B 109.5 . . ?
C8 C9 H9A 108.8 . . ?
C8 C9 H9B 108.8 . . ?
H9A C9 H9B 107.7 . . ?
C10 C9 C8 113.89(7) . . ?
C10 C9 H9A 108.8 . . ?
C10 C9 H9B 108.8 . . ?
C11 C10 C9 179.43(9) . . ?
C10 C11 C12 179.73(11) . . ?
C13 C12 C11 179.02(9) . . ?
C12 C13 C14 178.46(9) . . ?
C13 C14 H14A 108.9 . . ?
C13 C14 H14B 108.9 . . ?
C13 C14 C15 113.23(7) . . ?
H14A C14 H14B 107.7 . . ?
C15 C14 H14A 108.9 . . ?
C15 C14 H14B 108.9 . . ?
C14 C15 H15A 109.3 . . ?
C14 C15 H15B 109.3 . . ?
H15A C15 H15B 108.0 . . ?
C16 C15 C14 111.55(6) . . ?
C16 C15 H15A 109.3 . . ?
C16 C15 H15B 109.3 . . ?
C15 C16 H16A 109.1 . . ?
C15 C16 H16B 109.1 . . ?
C15 C16 C17 112.69(6) . . ?
H16A C16 H16B 107.8 . . ?
C17 C16 H16A 109.1 . . ?
C17 C16 H16B 109.1 . . ?
C16 C17 H17A 108.9 . . ?
C16 C17 H17B 108.9 . . ?
C16 C17 C18 113.17(6) . . ?
H17A C17 H17B 107.8 . . ?
C18 C17 H17A 108.9 . . ?
C18 C17 H17B 108.9 . . ?
C17 C18 H18A 108.9 . . ?
C17 C18 H18B 108.9 . . ?
C17 C18 C19 113.28(7) . . ?
H18A C18 H18B 107.7 . . ?
C19 C18 H18A 108.9 . . ?
C19 C18 H18B 108.9 . . ?
C18 C19 H19A 108.9 . . ?
C18 C19 H19B 108.9 . . ?
H19A C19 H19B 107.7 . . ?
C20 C19 C18 113.44(7) . . ?
C20 C19 H19A 108.9 . . ?
C20 C19 H19B 108.9 . . ?
C19 C20 H20A 108.9 . . ?
C19 C20 H20B 108.9 . . ?
H20A C20 H20B 107.7 . . ?
C21 C20 C19 113.25(7) . . ?
C21 C20 H20A 108.9 . . ?
C21 C20 H20B 108.9 . . ?
C20 C21 H21A 108.9 . . ?
C20 C21 H21B 108.9 . . ?
C20 C21 C22 113.55(7) . . ?
H21A C21 H21B 107.7 . . ?
C22 C21 H21A 108.9 . . ?
C22 C21 H21B 108.9 . . ?
C21 C22 H22A 108.9 . . ?
C21 C22 H22B 108.9 . . ?
H22A C22 H22B 107.7 . . ?
C23 C22 C21 113.26(7) . . ?
C23 C22 H22A 108.9 . . ?
C23 C22 H22B 108.9 . . ?
C22 C23 H23A 108.8 . . ?
C22 C23 H23B 108.8 . . ?
H23A C23 H23B 107.7 . . ?
C24 C23 C22 113.64(7) . . ?
C24 C23 H23A 108.8 . . ?
C24 C23 H23B 108.8 . . ?
C23 C24 H24A 109.0 . . ?
C23 C24 H24B 109.0 . . ?
C23 C24 C25 112.84(7) . . ?
H24A C24 H24B 107.8 . . ?
C25 C24 H24A 109.0 . . ?
C25 C24 H24B 109.0 . . ?
C24 C25 H25A 109.5 . . ?
C24 C25 H25B 109.5 . . ?
C24 C25 H25C 109.5 . . ?
H25A C25 H25B 109.5 . . ?
H25A C25 H25C 109.5 . . ?
H25B C25 H25C 109.5 . . ?
C5S N1 C1S 117.41(7) . . ?
N1 C1S H1S 118.1 . . ?
N1 C1S C2S 123.76(7) . . ?
C2S C1S H1S 118.1 . . ?
C1S C2S H2S 120.5 . . ?
C1S C2S C3S 119.08(7) . . ?
C3S C2S H2S 120.5 . . ?
C2S C3S C3S 121.33(9) . 3_766 ?
C4S C3S C2S 117.07(7) . . ?
C4S C3S C3S 121.61(8) . 3_766 ?
C3S C4S H4S 120.3 . . ?
C5S C4S C3S 119.45(7) . . ?
C5S C4S H4S 120.3 . . ?
N1 C5S C4S 123.21(8) . . ?
N1 C5S H5S 118.4 . . ?
C4S C5S H5S 118.4 . . ?

loop_
_geom_hbond_atom_site_label_D
_geom_hbond_atom_site_label_H
_geom_hbond_atom_site_label_A
_geom_hbond_distance_DH
_geom_hbond_distance_HA
_geom_hbond_distance_DA
_geom_hbond_angle_DHA
_geom_hbond_site_symmetry_A
_geom_hbond_publ_flag
O1 H1 N1 0.99(2) 1.68(2) 2.6449(9) 163.8(19) 1_735 yes

loop_
_geom_torsion_atom_site_label_1
_geom_torsion_atom_site_label_2
_geom_torsion_atom_site_label_3
_geom_torsion_atom_site_label_4
_geom_torsion
_geom_torsion_site_symmetry_1
_geom_torsion_site_symmetry_2
_geom_torsion_site_symmetry_3
_geom_torsion_site_symmetry_4
_geom_torsion_publ_flag
O1 C1 C2 C3 179.28(7) . . . . ?
O2 C1 C2 C3 -1.63(11) . . . . ?
C1 C2 C3 C4 -179.48(6) . . . . ?
C2 C3 C4 C5 178.86(7) . . . . ?
C3 C4 C5 C6 -178.93(7) . . . . ?
C4 C5 C6 C7 177.08(7) . . . . ?
C5 C6 C7 C8 -179.30(7) . . . . ?
C6 C7 C8 C9 -177.49(7) . . . . ?
C7 C8 C9 C10 179.89(7) . . . . ?
C13 C14 C15 C16 -174.56(7) . . . . ?
C14 C15 C16 C17 -175.82(7) . . . . ?
C15 C16 C17 C18 -176.59(6) . . . . ?
C16 C17 C18 C19 -179.49(7) . . . . ?
C17 C18 C19 C20 -178.79(6) . . . . ?
C18 C19 C20 C21 -179.27(7) . . . . ?
C19 C20 C21 C22 -178.40(7) . . . . ?
C20 C21 C22 C23 -178.81(7) . . . . ?
C21 C22 C23 C24 -179.72(7) . . . . ?
C22 C23 C24 C25 -178.01(7) . . . . ?
N1 C1S C2S C3S 0.66(13) . . . . ?
C1S N1 C5S C4S -1.46(13) . . . . ?
C1S C2S C3S C3S 178.53(9) . . . 3_766 ?
C1S C2S C3S C4S -1.67(11) . . . . ?
C2S C3S C4S C5S 1.18(12) . . . . ?
C3S C3S C4S C5S -179.03(9) 3_766 . . . ?
C3S C4S C5S N1 0.41(14) . . . . ?
C5S N1 C1S C2S 0.93(13) . . . . ?

_iucr_refine_instructions_details 
;
TITL P_BPY in P21/c #14
REM reset to P21/c #14
CELL 0.6889 5.4415 8.9535 55.6735 90 90.8823 90
ZERR 2 0.0002 0.0004 0.0026 0 0.001 0
LATT 1
SYMM -X,0.5+Y,0.5-Z
SFAC C H N O
DISP C 0.0032 0.0015 10.8482
DISP H -0 0 0.6228
DISP N 0.006 0.003 18.3366
DISP O 0.0108 0.0057 30.1916
UNIT 120 184 4 8
EQIV $1 2+X,-2+Y,+Z

L.S. 9 0 0
PLAN  5
SIZE 0.03 0.04 0.12
TEMP -173.15
HTAB O1 N1_$1
BOND $h
CONF 
fmap 2 53
acta 
OMIT -2 58
OMIT -1 2 16
OMIT -1 1 5
WGHT 0.1 0.24
FVAR 0.10565
REM <olex2.extras>
REM <HklSrc "%.\\19srv220.hkl">
REM </olex2.extras>

O1    4     2.31234 -1.02535  0.45453  11.00000  0.02006  0.00881  0.03885 =
 0.00561 -0.01706 -0.00050 
O2    4     2.54190 -0.82297  0.46224  11.00000  0.01574  0.01414  0.02809 =
 0.00202 -0.01176 -0.00033 
C1    1     2.35907 -0.88017  0.45348  11.00000  0.01223  0.00960  0.01459 =
 0.00153 -0.00321  0.00156 
C2    1     2.15916 -0.79788  0.43979  11.00000  0.01099  0.00876  0.01729 =
 0.00125 -0.00719  0.00116 
AFIX 23
H2a   2     2.00046 -0.81694  0.44769  11.00000 -1.20000 
H2b   2     2.14739 -0.83964  0.42335  11.00000 -1.20000 
AFIX 0
C3    1     2.19634 -0.62979  0.43795  11.00000  0.01103  0.00864  0.01684 =
 0.00159 -0.00566  0.00103 
AFIX 23
H3a   2     2.35304 -0.60936  0.42977  11.00000 -1.20000 
H3b   2     2.20803 -0.58674  0.45431  11.00000 -1.20000 
AFIX 0
C4    1     1.98584 -0.55442  0.42408  11.00000  0.01198  0.00914  0.01531 =
 0.00100 -0.00616  0.00182 
AFIX 23
H4a   2     1.97654 -0.59675  0.40767  11.00000 -1.20000 
H4b   2     1.82914 -0.57731  0.43210  11.00000 -1.20000 
AFIX 0
C5    1     2.01480 -0.38502  0.42232  11.00000  0.01166  0.01030  0.01890 =
 0.00301 -0.00647  0.00131 
AFIX 23
H5a   2     2.16999 -0.36218  0.41403  11.00000 -1.20000 
H5b   2     2.02732 -0.34293  0.43874  11.00000 -1.20000 
AFIX 0
C6    1     1.80214 -0.30918  0.40886  11.00000  0.01310  0.01052  0.01849 =
 0.00257 -0.00849  0.00121 
AFIX 23
H6a   2     1.79498 -0.34719  0.39217  11.00000 -1.20000 
H6b   2     1.64589 -0.33605  0.41665  11.00000 -1.20000 
AFIX 0
C7    1     1.82661 -0.13935  0.40833  11.00000  0.01221  0.00991  0.01769 =
 0.00385 -0.00718  0.00110 
AFIX 23
H7a   2     1.98221 -0.11279  0.40040  11.00000 -1.20000 
H7b   2     1.83630 -0.10180  0.42504  11.00000 -1.20000 
AFIX 0
C8    1     1.61395 -0.06136  0.39520  11.00000  0.01160  0.01091  0.01829 =
 0.00321 -0.00771  0.00162 
AFIX 23
H8a   2     1.45850 -0.08281  0.40354  11.00000 -1.20000 
H8b   2     1.59910 -0.10077  0.37863  11.00000 -1.20000 
AFIX 0
C9    1     1.65536  0.10821  0.39434  11.00000  0.01205  0.01204  0.01861 =
 0.00459 -0.00719  0.00099 
AFIX 23
H9a   2     1.67146  0.14625  0.41099  11.00000 -1.20000 
H9b   2     1.81222  0.12829  0.38616  11.00000 -1.20000 
AFIX 0
C10   1     1.45830  0.19047  0.38194  11.00000  0.01400  0.01209  0.01594 =
 0.00281 -0.00518  0.00032 
C11   1     1.29523  0.25857  0.37191  11.00000  0.01444  0.01322  0.01380 =
 0.00236 -0.00446  0.00076 
C12   1     1.11004  0.33674  0.36046  11.00000  0.01440  0.01436  0.01348 =
 0.00122 -0.00517  0.00014 
C13   1     0.94623  0.40549  0.35076  11.00000  0.01606  0.01377  0.01402 =
 0.00017 -0.00760  0.00089 
C14   1     0.75012  0.48843  0.33833  11.00000  0.01796  0.01295  0.01830 =
 -0.00104 -0.01267  0.00391 
AFIX 23
H14a  2     0.82270  0.57585  0.33018  11.00000 -1.20000 
H14b  2     0.63330  0.52621  0.35036  11.00000 -1.20000 
AFIX 0
C15   1     0.60845  0.39401  0.31967  11.00000  0.01185  0.01091  0.01182 =
 0.00080 -0.00650  0.00202 
AFIX 23
H15a  2     0.72620  0.34840  0.30845  11.00000 -1.20000 
H15b  2     0.52127  0.31226  0.32795  11.00000 -1.20000 
AFIX 0
C16   1     0.42278  0.48806  0.30549  11.00000  0.01294  0.01070  0.01362 =
 0.00081 -0.00885  0.00138 
AFIX 23
H16a  2     0.51181  0.56526  0.29633  11.00000 -1.20000 
H16b  2     0.31357  0.53980  0.31686  11.00000 -1.20000 
AFIX 0
C17   1     0.26636  0.39512  0.28809  11.00000  0.01149  0.01018  0.01336 =
 0.00064 -0.00683  0.00073 
AFIX 23
H17a  2     0.16997  0.32191  0.29738  11.00000 -1.20000 
H17b  2     0.37626  0.33853  0.27740  11.00000 -1.20000 
AFIX 0
C18   1     0.09031  0.48919  0.27273  11.00000  0.01289  0.01076  0.01377 =
 0.00032 -0.00840  0.00042 
AFIX 23
H18a  2     0.18687  0.56179  0.26334  11.00000 -1.20000 
H18b  2    -0.01850  0.54650  0.28343  11.00000 -1.20000 
AFIX 0
C19   1    -0.06815  0.39626  0.25545  11.00000  0.01140  0.01039  0.01303 =
 0.00039 -0.00698  0.00038 
AFIX 23
H19a  2     0.04076  0.33726  0.24499  11.00000 -1.20000 
H19b  2    -0.16727  0.32514  0.26487  11.00000 -1.20000 
AFIX 0
C20   1    -0.24068  0.49019  0.23968  11.00000  0.01325  0.01037  0.01524 =
 -0.00018 -0.00891  0.00020 
AFIX 23
H20a  2    -0.14152  0.56039  0.23009  11.00000 -1.20000 
H20b  2    -0.34826  0.55016  0.25013  11.00000 -1.20000 
AFIX 0
C21   1    -0.40102  0.39670  0.22267  11.00000  0.01179  0.01060  0.01371 =
 0.00001 -0.00769  0.00006 
AFIX 23
H21a  2    -0.29334  0.33455  0.21255  11.00000 -1.20000 
H21b  2    -0.50341  0.32848  0.23230  11.00000 -1.20000 
AFIX 0
C22   1    -0.56902  0.49012  0.20634  11.00000  0.01410  0.01089  0.01648 =
 -0.00020 -0.00957  0.00028 
AFIX 23
H22a  2    -0.67445  0.55382  0.21643  11.00000 -1.20000 
H22b  2    -0.46659  0.55679  0.19644  11.00000 -1.20000 
AFIX 0
C23   1    -0.73242  0.39596  0.18976  11.00000  0.01232  0.01237  0.01416 =
 0.00011 -0.00773 -0.00040 
AFIX 23
H23a  2    -0.62679  0.33185  0.17976  11.00000 -1.20000 
H23b  2    -0.83516  0.32961  0.19969  11.00000 -1.20000 
AFIX 0
C24   1    -0.89994  0.48829  0.17331  11.00000  0.01899  0.01559  0.01833 =
 0.00053 -0.01228  0.00159 
AFIX 23
H24a  2    -0.79745  0.55194  0.16292  11.00000 -1.20000 
H24b  2    -1.00202  0.55491  0.18325  11.00000 -1.20000 
AFIX 0
C25   1    -1.06817  0.39207  0.15748  11.00000  0.01907  0.02427  0.01911 =
 0.00071 -0.01228 -0.00139 
AFIX 137
H25a  2    -1.17178  0.32968  0.16765  11.00000 -1.50000 
H25b  2    -0.96825  0.32810  0.14721  11.00000 -1.50000 
H25c  2    -1.17247  0.45668  0.14743  11.00000 -1.50000 
AFIX 0
H1    2     2.45186 -1.07722  0.46247  11.00000  0.07581 

N1    3     0.64263  0.79175  0.47373  11.00000  0.01578  0.01012  0.01739 =
 0.00172 -0.00718  0.00203 
C1S   1     0.58254  0.64809  0.47061  11.00000  0.01309  0.01192  0.01655 =
 0.00218 -0.00738 -0.00018 
AFIX 43
H1S   2     0.43991  0.62557  0.46124  11.00000 -1.20000 
AFIX 0
C2S   1     0.71642  0.53027  0.48025  11.00000  0.01260  0.00942  0.01470 =
 0.00105 -0.00598 -0.00061 
AFIX 43
H2S   2     0.66680  0.43006  0.47736  11.00000 -1.20000 
AFIX 0
C3S   1     0.92644  0.56103  0.49437  11.00000  0.01069  0.00871  0.01036 =
 0.00084 -0.00391  0.00168 
C4S   1     0.99141  0.71141  0.49727  11.00000  0.01730  0.00951  0.01941 =
 0.00037 -0.01057  0.00049 
AFIX 43
H4S   2     1.13372  0.73791  0.50641  11.00000 -1.20000 
AFIX 0
C5S   1     0.84586  0.82156  0.48668  11.00000  0.02144  0.00791  0.02379 =
 0.00044 -0.01190  0.00061 
AFIX 43
H5S   2     0.89307  0.92297  0.48874  11.00000 -1.20000 
AFIX 0
HKLF 4

END
;

_olex2_submission_special_instructions 'No special instructions were received'
####################################################################### 
# 
# This file contains crystal structure data downloaded from the 
# Cambridge Structural Database (CSD) hosted by the Cambridge 
# Crystallographic Data Centre (CCDC).
# 
# Full information about CCDC data access policies and citation 
# guidelines are available at http://www.ccdc.cam.ac.uk/access/V1 
# 
# Audit and citation data items may have been added by the CCDC. 
# Please retain this information to preserve the provenance of 
# this file and to allow appropriate attribution of the data. 
# 
#######################################################################

data_1_6_19srv296
_database_code_depnum_ccdc_archive 'CCDC 2000832'
loop_
_audit_author_name
_audit_author_address
'Dmitry Yufit'
;Durham University
United Kingdom
;
_audit_update_record             
;
2020-05-04 deposited with the CCDC.	2020-07-20 downloaded from the CCDC.
;
_audit_creation_date             2019-10-04
_audit_creation_method           
;
Olex2 1.2-beta
(compiled 2018.05.29 svn.r3508 for OlexSys, GUI svn.r5506)
;
_shelx_SHELXL_version_number     2017/1
loop_
_audit_author_email
d.s.yufit@durham.ac.uk
_chemical_name_common            ?
_chemical_name_systematic        ?
_chemical_formula_moiety         'C4 H7 O2, C4 H10 N O'
_chemical_formula_sum            'C8 H17 N O3'
_chemical_formula_weight         175.22
_chemical_melting_point          ?
loop_
_atom_type_symbol
_atom_type_description
_atom_type_scat_dispersion_real
_atom_type_scat_dispersion_imag
_atom_type_scat_source
C C 0.0033 0.0016 'International Tables Vol C Tables 4.2.6.8 and 6.1.1.4'
H H 0.0000 0.0000 'International Tables Vol C Tables 4.2.6.8 and 6.1.1.4'
N N 0.0061 0.0033 'International Tables Vol C Tables 4.2.6.8 and 6.1.1.4'
O O 0.0106 0.0060 'International Tables Vol C Tables 4.2.6.8 and 6.1.1.4'

_shelx_space_group_comment       
;
The symmetry employed for this shelxl refinement is uniquely defined
by the following loop, which should always be used as a source of
symmetry information in preference to the above space-group names.
They are only intended as comments.
;
_space_group_crystal_system      monoclinic
_space_group_IT_number           15
_space_group_name_H-M_alt        'C 1 2/c 1'
_space_group_name_Hall           '-C 2yc'
loop_
_space_group_symop_operation_xyz
'x, y, z'
'-x, y, -z+1/2'
'x+1/2, y+1/2, z'
'-x+1/2, y+1/2, -z+1/2'
'-x, -y, -z'
'x, -y, z-1/2'
'-x+1/2, -y+1/2, -z'
'x+1/2, -y+1/2, z-1/2'

_cell_length_a                   20.0926(14)
_cell_length_b                   8.0678(6)
_cell_length_c                   11.6061(8)
_cell_angle_alpha                90
_cell_angle_beta                 97.064(3)
_cell_angle_gamma                90
_cell_volume                     1867.1(2)
_cell_formula_units_Z            8
_cell_measurement_reflns_used    7317
_cell_measurement_temperature    120.0
_cell_measurement_theta_max      31.47
_cell_measurement_theta_min      2.72
_shelx_estimated_absorpt_T_max   0.981
_shelx_estimated_absorpt_T_min   0.960
_exptl_absorpt_coefficient_mu    0.094
_exptl_absorpt_correction_T_max  1.0000
_exptl_absorpt_correction_T_min  0.8943
_exptl_absorpt_correction_type   multi-scan
_exptl_absorpt_process_details   
;   
SADABS-2016/2 (Bruker,2016/2) was used for absorption correction. 
wR2(int) was 0.1051 before and 0.0421 after correction. 
The Ratio of minimum to maximum transmission is 0.8943. 
The \l/2 correction factor is Not present.
;
_exptl_absorpt_special_details   ?
_exptl_crystal_colour            'clear colourless'
_exptl_crystal_colour_lustre     clear
_exptl_crystal_colour_primary    colourless
_exptl_crystal_density_diffrn    1.247
_exptl_crystal_density_meas      ?
_exptl_crystal_density_method    ?
_exptl_crystal_description       plate
_exptl_crystal_F_000             768
_exptl_crystal_size_max          0.44
_exptl_crystal_size_mid          0.25
_exptl_crystal_size_min          0.21
_exptl_transmission_factor_max   ?
_exptl_transmission_factor_min   ?
_diffrn_reflns_av_R_equivalents  0.0313
_diffrn_reflns_av_unetI/netI     0.0265
_diffrn_reflns_Laue_measured_fraction_full 0.996
_diffrn_reflns_Laue_measured_fraction_max 0.998
_diffrn_reflns_limit_h_max       27
_diffrn_reflns_limit_h_min       -27
_diffrn_reflns_limit_k_max       11
_diffrn_reflns_limit_k_min       -11
_diffrn_reflns_limit_l_max       16
_diffrn_reflns_limit_l_min       -16
_diffrn_reflns_number            13471
_diffrn_reflns_point_group_measured_fraction_full 0.996
_diffrn_reflns_point_group_measured_fraction_max 0.998
_diffrn_reflns_theta_full        25.242
_diffrn_reflns_theta_max         29.497
_diffrn_reflns_theta_min         2.723
_diffrn_ambient_temperature      120.0
_diffrn_detector                 'Bruker PHOTON 100 CMOS'
_diffrn_detector_area_resol_mean 10.4
_diffrn_detector_type            'CMOS sensor'
_diffrn_measured_fraction_theta_full 0.996
_diffrn_measured_fraction_theta_max 0.998
_diffrn_measurement_device       '3-circle diffractometer'
_diffrn_measurement_device_type  'Bruker D8 Venture'
_diffrn_measurement_method       '\f and \w scans'
_diffrn_radiation_monochromator  'focusing mirrors'
_diffrn_radiation_probe          X-ray
_diffrn_radiation_type           MoK\a
_diffrn_radiation_wavelength     0.71073
_diffrn_source                   'microfocus sealed X-ray tube'
_diffrn_source_type              'Incoatec I\mS microsource'
_diffrn_standards_number         0
_reflns_Friedel_coverage         0.000
_reflns_Friedel_fraction_full    .
_reflns_Friedel_fraction_max     .
_reflns_number_gt                2060
_reflns_number_total             2587
_reflns_special_details          
;
 Reflections were merged by SHELXL according to the crystal
 class for the calculation of statistics and refinement.
 
 _reflns_Friedel_fraction is defined as the number of unique
 Friedel pairs measured divided by the number that would be
 possible theoretically, ignoring centric projections and
 systematic absences.
;
_reflns_threshold_expression     'I > 2\s(I)'
_computing_bruker_data_scaling   'SADABS V2012/1 (Bruker AXS Inc.)'
_computing_cell_refinement       'SAINT v8.38A (Bruker AXS, 2016)'
_computing_data_collection       'APEX3 v.2017.3_0 (Bruker AXS, 2017)'
_computing_data_reduction        'SAINT v8.38A (Bruker AXS, 2016)'
_computing_molecular_graphics    'Olex2 (Dolomanov et al., 2009)'
_computing_publication_material  'Olex2 (Dolomanov et al., 2009)'
_computing_structure_refinement  'ShelXL (Sheldrick, 2015)'
_computing_structure_solution    'XS (Sheldrick, 2008)'
_refine_diff_density_max         0.361
_refine_diff_density_min         -0.198
_refine_diff_density_rms         0.044
_refine_ls_extinction_coef       .
_refine_ls_extinction_method     none
_refine_ls_goodness_of_fit_ref   1.023
_refine_ls_hydrogen_treatment    refall
_refine_ls_matrix_type           full
_refine_ls_number_parameters     177
_refine_ls_number_reflns         2587
_refine_ls_number_restraints     0
_refine_ls_R_factor_all          0.0505
_refine_ls_R_factor_gt           0.0356
_refine_ls_restrained_S_all      1.023
_refine_ls_shift/su_max          0.000
_refine_ls_shift/su_mean         0.000
_refine_ls_structure_factor_coef Fsqd
_refine_ls_weighting_details     
'w=1/[\s^2^(Fo^2^)+(0.0610P)^2^+0.4700P] where P=(Fo^2^+2Fc^2^)/3'
_refine_ls_weighting_scheme      calc
_refine_ls_wR_factor_gt          0.0931
_refine_ls_wR_factor_ref         0.1011
_refine_special_details          ?
_olex2_refinement_description    
;
;
_atom_sites_solution_hydrogens   difmap
_atom_sites_solution_primary     direct
_atom_sites_solution_secondary   ?
loop_
_atom_site_label
_atom_site_type_symbol
_atom_site_fract_x
_atom_site_fract_y
_atom_site_fract_z
_atom_site_U_iso_or_equiv
_atom_site_adp_type
_atom_site_occupancy
_atom_site_site_symmetry_order
_atom_site_calc_flag
_atom_site_refinement_flags_posn
_atom_site_refinement_flags_adp
_atom_site_refinement_flags_occupancy
_atom_site_disorder_assembly
_atom_site_disorder_group
O1 O 0.20176(3) 0.52110(10) 0.21686(6) 0.02317(18) Uani 1 1 d . . . . .
O2 O 0.27758(3) 0.44727(10) 0.10205(6) 0.02516(19) Uani 1 1 d . . . . .
C1 C 0.26107(5) 0.49257(12) 0.19833(8) 0.0169(2) Uani 1 1 d . . . . .
C2 C 0.31702(5) 0.52136(13) 0.29776(8) 0.0183(2) Uani 1 1 d . . . . .
C3 C 0.38272(5) 0.43454(13) 0.28497(8) 0.0181(2) Uani 1 1 d . . . . .
C4 C 0.43913(5) 0.49128(14) 0.37645(10) 0.0236(2) Uani 1 1 d . . . . .
H2A H 0.3008(6) 0.4896(15) 0.3687(12) 0.025(3) Uiso 1 1 d . . . . .
H2B H 0.3232(6) 0.6426(17) 0.3011(10) 0.028(3) Uiso 1 1 d . . . . .
H3A H 0.3758(6) 0.3130(17) 0.2903(10) 0.027(3) Uiso 1 1 d . . . . .
H3B H 0.3956(6) 0.4578(14) 0.2065(11) 0.017(3) Uiso 1 1 d . . . . .
H4A H 0.4478(6) 0.6120(17) 0.3698(11) 0.028(3) Uiso 1 1 d . . . . .
H4B H 0.4820(7) 0.4316(18) 0.3650(12) 0.039(4) Uiso 1 1 d . . . . .
H4C H 0.4276(7) 0.4710(16) 0.4540(13) 0.036(4) Uiso 1 1 d . . . . .
O3 O 0.03524(3) 0.41949(10) 0.39721(6) 0.02511(19) Uani 1 1 d . . . . .
N1 N 0.17150(4) 0.52441(11) 0.44001(7) 0.01714(18) Uani 1 1 d . . . . .
C5 C 0.15221(5) 0.34688(13) 0.44330(9) 0.0237(2) Uani 1 1 d . . . . .
C6 C 0.08779(5) 0.31946(14) 0.36362(9) 0.0249(2) Uani 1 1 d . . . . .
C7 C 0.05219(5) 0.58958(14) 0.38868(9) 0.0214(2) Uani 1 1 d . . . . .
C8 C 0.11544(5) 0.63203(12) 0.46736(8) 0.0173(2) Uani 1 1 d . . . . .
H1A H 0.1838(7) 0.5457(16) 0.3678(13) 0.032(3) Uiso 1 1 d . . . . .
H1B H 0.2096(7) 0.5378(17) 0.4948(13) 0.037(4) Uiso 1 1 d . . . . .
H5A H 0.1466(6) 0.3189(16) 0.5243(12) 0.032(3) Uiso 1 1 d . . . . .
H5B H 0.1882(7) 0.2842(17) 0.4185(11) 0.032(3) Uiso 1 1 d . . . . .
H6A H 0.0935(6) 0.3466(16) 0.2856(12) 0.026(3) Uiso 1 1 d . . . . .
H6B H 0.0734(6) 0.2044(17) 0.3694(11) 0.032(3) Uiso 1 1 d . . . . .
H7A H 0.0144(6) 0.6537(16) 0.4115(11) 0.028(3) Uiso 1 1 d . . . . .
H7B H 0.0588(5) 0.6126(15) 0.3101(10) 0.019(3) Uiso 1 1 d . . . . .
H8A H 0.1107(6) 0.6116(16) 0.5486(11) 0.024(3) Uiso 1 1 d . . . . .
H8B H 0.1288(6) 0.7449(15) 0.4560(10) 0.019(3) Uiso 1 1 d . . . . .

loop_
_atom_site_aniso_label
_atom_site_aniso_U_11
_atom_site_aniso_U_22
_atom_site_aniso_U_33
_atom_site_aniso_U_23
_atom_site_aniso_U_13
_atom_site_aniso_U_12
O1 0.0147(3) 0.0406(4) 0.0138(3) -0.0017(3) 0.0001(2) 0.0012(3)
O2 0.0183(3) 0.0447(5) 0.0121(3) -0.0057(3) 0.0001(3) 0.0015(3)
C1 0.0162(4) 0.0220(5) 0.0118(4) 0.0010(3) -0.0003(3) -0.0021(3)
C2 0.0150(4) 0.0271(5) 0.0122(4) -0.0027(4) -0.0007(3) -0.0007(3)
C3 0.0160(4) 0.0203(5) 0.0173(5) -0.0012(4) -0.0003(3) -0.0009(3)
C4 0.0180(5) 0.0256(6) 0.0249(5) -0.0008(4) -0.0062(4) 0.0007(4)
O3 0.0206(4) 0.0295(4) 0.0261(4) -0.0036(3) 0.0063(3) -0.0083(3)
N1 0.0144(4) 0.0250(4) 0.0117(4) -0.0004(3) 0.0001(3) 0.0015(3)
C5 0.0306(5) 0.0205(5) 0.0199(5) -0.0012(4) 0.0022(4) 0.0072(4)
C6 0.0315(5) 0.0219(5) 0.0218(5) -0.0056(4) 0.0052(4) -0.0049(4)
C7 0.0155(4) 0.0258(5) 0.0225(5) 0.0022(4) 0.0014(3) 0.0016(4)
C8 0.0186(4) 0.0174(4) 0.0159(4) -0.0006(3) 0.0024(3) 0.0015(3)

_geom_special_details            
;
 All esds (except the esd in the dihedral angle between two l.s. planes)
 are estimated using the full covariance matrix.  The cell esds are taken
 into account individually in the estimation of esds in distances, angles
 and torsion angles; correlations between esds in cell parameters are only
 used when they are defined by crystal symmetry.  An approximate (isotropic)
 treatment of cell esds is used for estimating esds involving l.s. planes.
;
loop_
_geom_bond_atom_site_label_1
_geom_bond_atom_site_label_2
_geom_bond_distance
_geom_bond_site_symmetry_2
_geom_bond_publ_flag
O1 C1 1.2579(11) . ?
O2 C1 1.2584(11) . ?
C1 C2 1.5266(12) . ?
C2 C3 1.5177(13) . ?
C2 H2A 0.957(13) . ?
C2 H2B 0.986(14) . ?
C3 C4 1.5250(13) . ?
C3 H3A 0.993(14) . ?
C3 H3B 0.994(12) . ?
C4 H4A 0.994(13) . ?
C4 H4B 1.009(14) . ?
C4 H4C 0.970(15) . ?
O3 C6 1.4211(13) . ?
O3 C7 1.4203(13) . ?
N1 C5 1.4855(14) . ?
N1 C8 1.4871(12) . ?
N1 H1A 0.919(14) . ?
N1 H1B 0.940(15) . ?
C5 C6 1.5117(15) . ?
C5 H5A 0.986(14) . ?
C5 H5B 0.956(14) . ?
C6 H6A 0.952(13) . ?
C6 H6B 0.977(14) . ?
C7 C8 1.5103(13) . ?
C7 H7A 0.982(13) . ?
C7 H7B 0.956(12) . ?
C8 H8A 0.974(13) . ?
C8 H8B 0.963(12) . ?

loop_
_geom_angle_atom_site_label_1
_geom_angle_atom_site_label_2
_geom_angle_atom_site_label_3
_geom_angle
_geom_angle_site_symmetry_1
_geom_angle_site_symmetry_3
_geom_angle_publ_flag
O1 C1 O2 124.31(8) . . ?
O1 C1 C2 117.90(8) . . ?
O2 C1 C2 117.74(8) . . ?
C1 C2 H2A 108.2(8) . . ?
C1 C2 H2B 104.9(7) . . ?
C3 C2 C1 115.11(8) . . ?
C3 C2 H2A 110.7(7) . . ?
C3 C2 H2B 110.8(7) . . ?
H2A C2 H2B 106.6(10) . . ?
C2 C3 C4 111.98(8) . . ?
C2 C3 H3A 108.7(7) . . ?
C2 C3 H3B 109.2(7) . . ?
C4 C3 H3A 110.5(7) . . ?
C4 C3 H3B 109.1(7) . . ?
H3A C3 H3B 107.3(9) . . ?
C3 C4 H4A 111.2(7) . . ?
C3 C4 H4B 109.8(8) . . ?
C3 C4 H4C 110.7(9) . . ?
H4A C4 H4B 107.2(11) . . ?
H4A C4 H4C 107.6(10) . . ?
H4B C4 H4C 110.2(11) . . ?
C7 O3 C6 109.69(7) . . ?
C5 N1 C8 110.52(8) . . ?
C5 N1 H1A 107.7(8) . . ?
C5 N1 H1B 106.7(9) . . ?
C8 N1 H1A 112.4(8) . . ?
C8 N1 H1B 111.3(8) . . ?
H1A N1 H1B 108.0(12) . . ?
N1 C5 C6 109.38(8) . . ?
N1 C5 H5A 107.8(8) . . ?
N1 C5 H5B 107.0(8) . . ?
C6 C5 H5A 111.1(8) . . ?
C6 C5 H5B 111.2(8) . . ?
H5A C5 H5B 110.2(11) . . ?
O3 C6 C5 110.99(8) . . ?
O3 C6 H6A 108.1(8) . . ?
O3 C6 H6B 106.5(8) . . ?
C5 C6 H6A 110.7(8) . . ?
C5 C6 H6B 109.6(8) . . ?
H6A C6 H6B 110.8(11) . . ?
O3 C7 C8 111.60(8) . . ?
O3 C7 H7A 106.9(8) . . ?
O3 C7 H7B 108.5(7) . . ?
C8 C7 H7A 109.8(8) . . ?
C8 C7 H7B 109.1(7) . . ?
H7A C7 H7B 111.0(10) . . ?
N1 C8 C7 109.98(8) . . ?
N1 C8 H8A 106.0(7) . . ?
N1 C8 H8B 107.0(7) . . ?
C7 C8 H8A 111.8(7) . . ?
C7 C8 H8B 111.1(7) . . ?
H8A C8 H8B 110.8(10) . . ?

loop_
_geom_hbond_atom_site_label_D
_geom_hbond_atom_site_label_H
_geom_hbond_atom_site_label_A
_geom_hbond_distance_DH
_geom_hbond_distance_HA
_geom_hbond_distance_DA
_geom_hbond_angle_DHA
_geom_hbond_site_symmetry_A
_geom_hbond_publ_flag
N1 H1A O1 0.919(14) 1.842(15) 2.7322(11) 162.5(12) . yes
N1 H1B O2 0.940(15) 1.735(15) 2.6731(10) 176.1(13) 6_566 yes

loop_
_geom_torsion_atom_site_label_1
_geom_torsion_atom_site_label_2
_geom_torsion_atom_site_label_3
_geom_torsion_atom_site_label_4
_geom_torsion
_geom_torsion_site_symmetry_1
_geom_torsion_site_symmetry_2
_geom_torsion_site_symmetry_3
_geom_torsion_site_symmetry_4
_geom_torsion_publ_flag
O1 C1 C2 C3 160.91(9) . . . . ?
O2 C1 C2 C3 -21.46(13) . . . . ?
C1 C2 C3 C4 170.58(9) . . . . ?
O3 C7 C8 N1 56.63(11) . . . . ?
N1 C5 C6 O3 -58.94(11) . . . . ?
C5 N1 C8 C7 -53.32(10) . . . . ?
C6 O3 C7 C8 -60.75(10) . . . . ?
C7 O3 C6 C5 61.90(11) . . . . ?
C8 N1 C5 C6 54.39(11) . . . . ?

_iucr_refine_instructions_details 
;
TITL 19srv296 in C2/c #15
REM reset to C2/c #15
CELL 0.71073 20.0926 8.0678 11.6061 90 97.0639 90
ZERR 8 0.0014 0.0006 0.0008 0 0.003 0
LATT 7
SYMM -X,+Y,0.5-Z
SFAC C H N O
UNIT 64 136 8 24
EQIV $1 +X,1-Y,0.5+Z

L.S. 9 0 0
PLAN  5
SIZE 0.21 0.25 0.44
TEMP -153.15
HTAB N1 O1
HTAB N1 O2_$1
CONF 
BOND $h
fmap 2 53
acta 
OMIT -2 59
WGHT 0.061 0.47
FVAR 0.17942
REM <olex2.extras>
REM <HklSrc "%.\\19srv296.hkl">
REM </olex2.extras>

O1    4     0.20176  0.52110  0.21686  11.00000  0.01471  0.04063  0.01375 =
 -0.00174  0.00011  0.00121 
O2    4     0.27758  0.44727  0.10205  11.00000  0.01825  0.04467  0.01210 =
 -0.00572  0.00011  0.00154 
C1    1     0.26107  0.49258  0.19833  11.00000  0.01614  0.02206  0.01183 =
 0.00096 -0.00036 -0.00214 
C2    1     0.31702  0.52137  0.29777  11.00000  0.01499  0.02709  0.01217 =
 -0.00268 -0.00072 -0.00074 
C3    1     0.38272  0.43454  0.28497  11.00000  0.01600  0.02034  0.01735 =
 -0.00122 -0.00031 -0.00090 
C4    1     0.43913  0.49128  0.37645  11.00000  0.01801  0.02559  0.02489 =
 -0.00078 -0.00621  0.00073 
H2a   2     0.30077  0.48960  0.36875  11.00000  0.02513 
H2b   2     0.32316  0.64265  0.30113  11.00000  0.02828 
H3a   2     0.37583  0.31308  0.29035  11.00000  0.02671 
H3b   2     0.39556  0.45779  0.20651  11.00000  0.01655 
H4a   2     0.44784  0.61193  0.36975  11.00000  0.02801 
H4b   2     0.48196  0.43161  0.36503  11.00000  0.03881 
H4c   2     0.42761  0.47093  0.45399  11.00000  0.03596 

O3    4     0.03523  0.41949  0.39721  11.00000  0.02056  0.02953  0.02608 =
 -0.00357  0.00630 -0.00832 
N1    3     0.17151  0.52441  0.44001  11.00000  0.01437  0.02495  0.01171 =
 -0.00041  0.00007  0.00152 
C5    1     0.15221  0.34688  0.44330  11.00000  0.03057  0.02046  0.01993 =
 -0.00117  0.00220  0.00719 
C6    1     0.08778  0.31946  0.36362  11.00000  0.03142  0.02190  0.02186 =
 -0.00559  0.00521 -0.00493 
C7    1     0.05219  0.58958  0.38868  11.00000  0.01554  0.02580  0.02248 =
 0.00220  0.00139  0.00154 
C8    1     0.11545  0.63203  0.46736  11.00000  0.01857  0.01736  0.01595 =
 -0.00057  0.00236  0.00147 
H1a   2     0.18375  0.54567  0.36779  11.00000  0.03144 
H1b   2     0.20957  0.53772  0.49482  11.00000  0.03694 
H5a   2     0.14656  0.31892  0.52426  11.00000  0.03147 
H5b   2     0.18818  0.28416  0.41847  11.00000  0.03245 
H6a   2     0.09349  0.34661  0.28564  11.00000  0.02625 
H6b   2     0.07338  0.20445  0.36934  11.00000  0.03175 
H7a   2     0.01439  0.65369  0.41154  11.00000  0.02801 
H7b   2     0.05884  0.61260  0.31011  11.00000  0.01909 
H8a   2     0.11068  0.61157  0.54861  11.00000  0.02385 
H8b   2     0.12878  0.74493  0.45600  11.00000  0.01855 
HKLF 4

END
;

_olex2_submission_special_instructions 'No special instructions were received'
